# Supplementary material for: A Phase‐Separated SR Protein Reprograms Host Pre‐mRNA Splicing to Enhance Disease Susceptibility
Source: Adv Sci (Weinh). 2025 May 8;12(27):2500072. doi: 10.1002/advs.202500072 (PMC12279203; doi:10.1002/advs.202500072)
Supplement: Supplementary file 4 — Supplemental Dataset 1 [file ADVS-12-2500072-s004.xlsx]

## Sheet: SR gene information
Subfamily name	Gene ID	Name	Previous Name	CDS sequence	Protein sequence	Protein size	Molecular weight
SR subfamily	Solyc01g099810.3.1	SR30**	SR33	ATGAGTTACAGCAATATGGGTCGTCTAAGTCGGACTATCTACGTTGGAAATCTTCCTGGTGATATTCGGGAGAGAGAAGTAGAAGATTTGTTTTACAAGTATGGTCCCATTGTGGAAATTGATTTGAAAGTTCCACCTAGACCACCTGGTTATGCGTTCGTAGAGTTTGAAGATCCTCGTGATGCTGATGATGCCATTCGTGGGCGTGATGGCTATGACTTTGACGGGCATCGCTTGCGAGTTGAACTTGCACATGGTGGGCGAGGATCATCATCATATGATCGCCACAGTAGTTACAGTAGTGCGAGTCGCAGTGGACTTTCTAGGCGCTCTGACTATCGCGTACTGGTCTCTGGACTACCGTCTTCTGCCTCATGGCAAGACTTGAAGGATCATATG…	MSYSNMGRLSRTIYVGNLPGDIREREVEDLFYKYGPIVEIDLKVPPRPPGYAFVEFEDPRDADDAIRGRDGYDFDGHRLRVELAHGGRGSSSYDRHSSYSSASRSGLSRRSDYRVLVSGLPSSASWQDLKDHMRRAGDVCFSQVFRDRDGMRGIVDYTNYDDMRYAIKKLDDSLFRNQFSRAYIRVDKYDKRHSYSRSPSPYNSRSRSYSRSRSPRRSYSSQSGSVSPRGKYSRRSVSISPSRAFSPALSLSRSGFRGDLGIAI	265 aa	30.15 kDa
	Solyc03g082380.4.1	SR32	SR32	ATGAGTGGCCGCTTTTCACGCTCAATCTACGTTGGCAACCTACCAGCAGATATAAAGGAACTGGAAGTTGAAGATCTGTTCTACAAGTATGGTCGTATATTGGACATTGAGTTGAAGATTCCACCTCGCCCTCCTTGCTACTGTTTTGTGGAGTTTGAAAGTTCTCGAGATGCTGAAGATGCCATCAGGGGTAGGGATGGCTACAACTTTGATGGCTGTAGGCTGAGGGTTGAGCTTGCTCATGGAGGAAGAGGGCCATCATCTTCAAGTGATCGCAGAGGCAGTTATGGCAGCGGTGGCGGTGGAGGTGGAGGGCGCCATGGCATTTCTCGGCATTCTGATTACCGAGTTATTATTCGAGGTCTTCCATCTTCTGCTTCTTGGCAAGATTTGAAGGAT…	MSGRFSRSIYVGNLPADIKELEVEDLFYKYGRILDIELKIPPRPPCYCFVEFESSRDAEDAIRGRDGYNFDGCRLRVELAHGGRGPSSSSDRRGSYGSGGGGGGGRHGISRHSDYRVIIRGLPSSASWQDLKDHMRKAGDVCFAEVSRDSEGTFGLVDYTNYEDMKYAIRKLDDTEFRNPWTRTYIRVREYKGSPSRSRSRSRSRSRSRSRSRRSPARSISRSPPPKSRSASPVKSTRSRSLSRSMSRSRSRSRSRSRSKSRSPSRSRSASPQQARSNSG	281 aa	31.60 kDa
	Solyc06g009060.4.1*	SR41	SR41	ATGAGTCGTTCAAGTAGGACGATTTATGTTGGTAATCTTCCTGGTGATATTCGTGAGCGAGAAGTGGAGGATCTGTTCTACAAGTATGGCCCGATAGCACATATTGATCTGAAAATTCCACCAAGACCCCCAGGTTATGCTTTTGTTGAGTTTGAAGAGGCACGCGATGCTGAGGATGCTATTCGTGGGCGCGATGGCTATGAATTTGATGGGCATCGTTTGAGGGTTGAGCTTGCACATGGTGGGCGTGGTAACTCATCGTCAGATCGTTATAATAGTGGCAATAATAGTGGCCATAATGGTGGTCGTAATAATCACAAATTTGGAGCGCCCAAACGTACCGAGTATCGAGTTTTAGTTACCGGATTGCCCCATTCAGCATCCTGGCAGGATCTCAAG…	MSRSSRTIYVGNLPGDIREREVEDLFYKYGPIAHIDLKIPPRPPGYAFVEFEEARDAEDAIRGRDGYEFDGHRLRVELAHGGRGNSSSDRYNSGNNSGHNGGRNNHKFGAPKRTEYRVLVTGLPHSASWQDLKDHMRRAGDVCFSQVFREGSGTTGIVDYTNYDDMKYAIKKLDESEFRNAFSRSTIRVKEHDSRSRSRSRSYSRGKSGSRSRSRSYSRSRSRSKSPKAKSSKRTRSRSRSVSSQPRSGLKGRSLSRSPSRSRSPVPSRPKRVSKSPKPRDSRRSQSLSKSPKPRDSRRSESPSKSPKLRDSRRSKSMSKSPEPRNSRRSPSRSKSPKPRNSRRSPSRSRSRSRSGSLSR	361 aa	40.89 kDa
	Solyc09g075090.1.1	SR34**	SR35	ATGAGGAACATGCTGTTTGCTTCACTATATCCCGCCCGACTTCATTTCCTTAAAACCCTAATCTTCAAAATTTCCTCTTCTTCTACGCTTTCTGCTCTCGATCTTCCCAGTCGGTCGAGTAGGACACTTTATGTTGGCAATCTTCCTGGTGATGTTCGTGAGCGTGAAGTGGAAGATCTCTTTTACAAGTATGGACCGATTGCACATATTGAGCTGAAAATTCCACCAAGACCCCCTGGTTATGCTTTTGTTGAGTTTGAAGAGGCTCGTGATGCTGAAGATGCTATTCGTGGTCGTGATGGCTATGATTTTGATGGGCACCGTCTGCGGGTTGAGCTTGCACATGGCGGGCGTGGTAACTCATCATCAAATGATCGTTATGGTGGTGGCGGTGGCGGC…	MRNMLFASLYPARLHFLKTLIFKISSSSTLSALDLPSRSSRTLYVGNLPGDVREREVEDLFYKYGPIAHIELKIPPRPPGYAFVEFEEARDAEDAIRGRDGYDFDGHRLRVELAHGGRGNSSSNDRYGGGGGGRGQRGGGVSRRSDYRVLVTGLPHSASWQDLKDHMRRAGDVCFSQVFRDGSGTTGIIDYTNYDDMKYAIKKLDDSEFRNAFSRATIRVKEYDRSRSRSRSRSRSYSRGKSVSRSRSRSRSRSRSKSKSKSPKVKSSKRSRSRSRSVSSQSRSGSKGRPVSRFWICAAVCGFAY	306 aa	34.34 kDa
SC subfamily	Solyc01g105140.3.1	SC30b	SC30b	ATGTCGCACTTCGGGAGAACTGGCCCGCCGGACATCGCTGATACTTACTCTCTCCTCGTACTCAACATCACTTTCCGTACCTCGGCGGATGATCTCTTTCCTCTTTTCGACAAGTATGGGAAGGTTGTGGATATCTTCATTCCCCGGGACAGAAGGACCGGTGAGTCACGTGGGTTTGCGTTTGTTCGTTACAAGTATGCAGAGGAAGCACAAAAGGCTGTAGATAGGCTTGATGGAAGAGTGGTTGATGGACGGGAAATGGCTGTTCAATTCGCCAAATATGGGCCAAATGCAGAACGAATTCACCAAGGGAGGATCATTGAGAAAGTTCCTGGCTTCAAGGGAAGCTCAAGAAGCAGAAGCCCTCGTAGAAGATACCGTGATGACTATCATAGAGAT…	MSHFGRTGPPDIADTYSLLVLNITFRTSADDLFPLFDKYGKVVDIFIPRDRRTGESRGFAFVRYKYAEEAQKAVDRLDGRVVDGREMAVQFAKYGPNAERIHQGRIIEKVPGFKGSSRSRSPRRRYRDDYHRDREYRRSRSRSVDRYERDRYRQRERDYRHRSRSRSLSPDYDRDRGRRRDRKHYRRSPSVDSASPSRRSPSPHRKESPPRSLSPTKGSPVRRVRNERSPTPRSRSPPGRAMDSRSPSPRVDED	255 aa	30.02 kDa
	Solyc04g074040.3.1	SC30a	SC30a	ATGTCTCACTTCGGTAGATCAGGCCCACCGGACATCAAAGACACCTACTCTCTGCTCGTTCTCAACGTTACTTTTCGTACCACTGCTGATGACTTGTTTCCTCTATTTGATAAGTATGGAAAAGTAGTCGATGTCTTTATCCCTAGAGACCGAAGGACTGGAGATTCTAGGGGTTTTGCATTTGTGCGCTACAAGTATCAGGATGAGGCTCAAAAAGCAGTGGAAAAGCTTGATGGAAGAGTTGTAGATGGTCGGGAAATCATGGTTCGATTTGCGAAGTACGGCCCTAATGCTGAGAGAATTGACAAAGGTAGAATTTTGGAGCCTGTACAAAGGCCAAAAGGGAGGTCAAGAAGCCGCAGTCCTAGACCAAGGCATCGTGATCATAGGGACAAGGAT…	MSHFGRSGPPDIKDTYSLLVLNVTFRTTADDLFPLFDKYGKVVDVFIPRDRRTGDSRGFAFVRYKYQDEAQKAVEKLDGRVVDGREIMVRFAKYGPNAERIDKGRILEPVQRPKGRSRSRSPRPRHRDHRDKDSRRRSRSRSRSRSRGRYERDQYRGRDRDNRHRSRSRSPDYHRGRGRGKYDEDRRSRSRSHGRSASPARRSPSPRRSPSPRRTTPPRDASPDGRNHKDRSPTPKSISPRGRRAGSRSPLPRSDADD	259 aa	30.12 kDa
RSZ subfamily	Solyc08g069120.4.1*	RSZ28**	RSZ21b	ATGCATGTTGAACCCCACAGGCGAGCCCTGAGCGTTGAGCGTTGGGTGTGCTTAGGGCGTGCAATCGGACGCTTAGGGCCCCACTTTTTGTTTCAACAGAACACCAAATCGAGCTCTTTCTTCTTCACTGCACTGTTGTTTTCCGCTAGGGTTTCAGGTATTAGTAGGTGTGTATTGAAAATGTCAAGAGTCTATGTTGGAAATCTGGACCCTAGGGTCAGTGAAAGAGAGCTTGAAGATGAATTCCGCATCTTTGGAGTTATAAGAAGTGTTTGGGTTGCAAGACGCCCCCCTGGCTACGCTTTTATTGACTTCGATGATCGGCGGGATGCACAAGATGCAATCAAAGAGCTGGATGGTAAGAATGGATGGAGAGTGGAGCTTTCACATAATTCTAGA…	MHVEPHRRALSVERWVCLGRAIGRLGPHFLFQQNTKSSSFFFTALLFSARVSGISRCVLKMSRVYVGNLDPRVSERELEDEFRIFGVIRSVWVARRPPGYAFIDFDDRRDAQDAIKELDGKNGWRVELSHNSRGGGGGGRGGGRGRSGGSDLKCYECGESGHFARECRTRGGPGAGRRRSRSPPRYRRSPSYGRRSYSPRGRSPRRRSPSPRGRSYSRSPYRGREEAPYVNGNGLRECHRSRS	244 aa	27.5 kDa
SCL subfamily	Solyc01g005820.4.1	SCL29	SCL29	ATGAGGAGGAGAAGTTACAGCCCATCACCACCAAGAGGTTATGGCAGAAGAGGAAGGAGTCCAAGTCCCAGAGGTCGATATGCTGGTCATGGTAGAGATGGTCCGACTAGTCTTTTAGTTCGAAACCTTCGCCATGATTGTCGGCCAGAAGACCTCAGGAGGCCATTCGGGCAATTTGGCCCTGTGAAGGATATTTACTTGCCAAAGGACTACTACACTGGTGAACCACGAGGCTTTGGATTTGTCCAGTTTGTGGATCCTGCTGATGCTGCAGATGCTAAGTATCAGATGGATGGACAAGGTTTTCAAGGTCGGCAACTGACTGTGGTTTTTGCAGAGGAAAACAGGAAAAAACCTACTGAAATGAGATCTAGGGAACGCAGTGGAAGTCATAGGAGT…	MRRRSYSPSPPRGYGRRGRSPSPRGRYAGHGRDGPTSLLVRNLRHDCRPEDLRRPFGQFGPVKDIYLPKDYYTGEPRGFGFVQFVDPADAADAKYQMDGQGFQGRQLTVVFAEENRKKPTEMRSRERSGSHRSSRSYDRRRTPPSRYARPGSHSRDYSPKRRPYSRSVSPEEKRYSRERSYSRSPPRDLSPPPHNGSRSRSQTPVREHPPYNGSPRSRSRSPVRRERSPVRGHSRSPSRSRSRSPGCAPYSP	253 aa	29.04 kDa
	Solyc01g080660.3.1	SCL19**	SCL31	ATGGGAAGGTACAGAAGCCGTAGTCGGAGCCTTAGCAGAAGTTACAGTCCCGTGAGACGTAAACGCCACGATGAACCACGTGACCGGCGCCGAGAACGTCGCTCTCCGGGACCTTCTGGCCTTCTCGTTCGTAATATCCCCCTTAGCGCCAGGCCAGAAGATCTTAGGGTCCCCTTTGAACGCTATGGTCCCATAAGAGATGTTTATCTTCCCAAGAATTATCACACTGGGGAACCACGAGGATTTGGCTTTGTGAAGTTCCGTTATGCCGAAGATGCAGCTGAAGCAAAAGCACACTTGAACAATACAGTTATTGGTGGACGTGATATTAGGATTGTTTTTGCTGAGGATAATCGAAAGACCCCTCGAGAAATGCGCAAGGTCTTAAGCACAAGTGGA…	MGRYRSRSRSLSRSYSPVRRKRHDEPRDRRRERRSPGPSGLLVRNIPLSARPEDLRVPFERYGPIRDVYLPKNYHTGEPRGFGFVKFRYAEDAAEAKAHLNNTVIGGRDIRIVFAEDNRKTPREMRKVLSTSGPSARGSYWRHSSPSRRYHSYSRSASPARRDSRC	167 aa	19.39 kDa
RS2Z subfamily	Solyc05g054920.5.1	RS2Z35	RS2Z35	ATGCCGCGGTATGATGACAGGTATGGTGGCACACGCCTATATGTTGGACATTTGTCTTCCCGGACGCGATCTCGAGACTTGGAGGACGTCTTTAGCAGATATGGGAGAGTACGTGATGTGGATATGAAGCGTGACTATGCTTTTGTGGAGTTTAGTGATCCTCGAGATGCCGATGATGCAAGATACGGCCTAAATGGGCGAGATGTTGATGGAAGTCGTGTTATCGTGGAGTTCGCCAAAGGGGTGCCTCGTGGTCCAGGTGGATCTCGAGAGTTTGGTGGCAGAGGTCCTCCTCCAGGTACTGGTCGTTGCTTTAATTGTGGAATTGATGGACATTGGGCTCGAGATTGTAAAGCTGGGGACTGGAAGAACAAGTGTTACCGCTGTGGAGACCGAGGT…	MPRYDDRYGGTRLYVGHLSSRTRSRDLEDVFSRYGRVRDVDMKRDYAFVEFSDPRDADDARYGLNGRDVDGSRVIVEFAKGVPRGPGGSREFGGRGPPPGTGRCFNCGIDGHWARDCKAGDWKNKCYRCGDRGHIERNCQNSPKKLKRDRSYSRSPSPRRGRSRSRSRSYSRGRSYSRSRSPVKRDRSIEREEKRSRSPRHHRSSPPPSKGRKHSLSPDERSPVERGTPSPRDDRATNGSDRSRSPKDDVRMDERGDISPVEENGRSRSNSPIHREDRSPVEDGSPTGDYENHGSPRGSPRGSESP	307 aa	34.74 kDa
	Solyc09g005980.4.1	RS2Z36	RS2Z36	ATGCCTCGTTATGATGATCGTGTGGGAAATAGCACTCGTCTCTATGTGGGACACCTGTCTTCACGGACCCGTTCACGTGATCTGGAGCGTGCATTCAGTAAATATGGGAGAGTACGGGATGTGGACATGAAGCACGACTATGCCTTCGTAGAATTTAGTGATCCTCGAGATGCTGATGATGCAAGATACTATTTAGACGGCCGTGACATTGATGGACGCCGCATAATTGTGGAATTTGCCAAGGGTGTGCCACGTGGACCAGGCGGTTCGCGTGAGTATCTTGGCAAAGGACCCGCTCCTGGGTCAGGTCGCTGCTTCAACTGTGGTCTTGAAGGTCACTGGGCTCGAGATTGCAAAGCTGGGGATTGGAAGAACAAGTGTTATCGATGTGGAGAAAGA…	MPRYDDRVGNSTRLYVGHLSSRTRSRDLERAFSKYGRVRDVDMKHDYAFVEFSDPRDADDARYYLDGRDIDGRRIIVEFAKGVPRGPGGSREYLGKGPAPGSGRCFNCGLEGHWARDCKAGDWKNKCYRCGERGHIERKCPNSPKKLSRRSYSRSPARSKSRSRSRSRSPRRSYSRSRSYSQSRSPPPKREQVDQVKRSRSYSRSPEPRKDSPSPPPKTRKRSPTPEEGSPMEAKSPSSPMREEGAYSQSPRERSVSPSSTRRDSPAPRKYDDDSPAEANGGSRSPSPKYQRNHEDDEDEGEFRNQRSGRESQSP	316 aa	35.94 kDa
RS subfamily	Solyc01g096180.4.1	RS29	RS29	ATGAGGCCTTTATTCGTGGGGAATATCGAGTATGATATACGTCAACCAGAACTGGAGCGATTGTTCTCCAAGTATGGAAGGATCGAGCGTCTTGACATGAAATCTGGCCTTCACATACTTGCAGGCTTTGCGTTTGTCTACTTTGAGGATGAGCGTGATGCAGCTGATGCCATCCGTTGTCTTGATAACATGCCATTTGGGTATGACAAGCGCCGGTTATCAGTAGAATGGGCAAAGGGTGACCGTGTTCAACCTCGTGATGATTCCAAGGTTTCAGCAAACCAAAGACCAACAAGATCTTTGTTTGTCATTAATTTTGACCCTATTCGCACTAGGGTGCGTGACATAGAGAGGCATTTTGAACCGTATGGAAAGATCCTTAATGTTCGAATACGCCGA…	MRPLFVGNIEYDIRQPELERLFSKYGRIERLDMKSGLHILAGFAFVYFEDERDAADAIRCLDNMPFGYDKRRLSVEWAKGDRVQPRDDSKVSANQRPTRSLFVINFDPIRTRVRDIERHFEPYGKILNVRIRRNFAFVQFENLEDASKALECTHMSEILDRVVSVEYALRDDGERGDRYDSPRRDYIRHGDSPYRRSPSPMYRRGRPSPDYGRPGIPAYDKYNGSSYDRYRSPEYGSYRRFPVRR	246 aa	29.13 kDa
	Solyc01g091750.3.1	RS30	RS30	ATGAGGGCCATATTTTGTGGCAATCTGGAGTTTGACGCTCGCCAGTCAGATGTGGAGCGGCTTTTCAGAAGATATGGGAAGGTTGATAGGGTGGATATGAAATCTGGATTTGCTTTCATTTATATGGAGGACGAGCGAGATGCTGATGATGCAATTAGAAGGCTTGACAGGATAGAGTTTGGTAAAAAGGGACGCAGGCTTCGTGTAGAATGGACTAAGGATCGTGGTAGTAGGAGGCCTGAAATTTCCAGAAAACCTGCTGCGAATACTAGACCTTCAAAGACTTTATTTGTCATCAATTTTGATCCAGTTCATACTCAGACAAGGGACATAGAGAAGTATTTTGAACCATATGGTAGAATATCAAATGTTCGAATTAGAAAGAATTTCGCGTTTGTT…	MRAIFCGNLEFDARQSDVERLFRRYGKVDRVDMKSGFAFIYMEDERDADDAIRRLDRIEFGKKGRRLRVEWTKDRGSRRPEISRKPAANTRPSKTLFVINFDPVHTQTRDIEKYFEPYGRISNVRIRKNFAFVQYESVDDASRALEATNMSKFMDRVISVEFAIRDDDDRRNGRSPDRRGRDMSPDRRGYDRRRSPSPYRRDRGSPDYGRGAPLNSRPQTRRSPEYGRAESPVNERYHSRSPPPRERSRS	251 aa	29.63 kDa
	Solyc03g026240.4.1	RS42	RS42	ATGAGGCCAATTTTCTGTGGTAACTTTGAGTTTGAAACCAGACAGCCTGAGCTGGAAAGGCTTTTCAAAAGATACGGGAAGGTTGATAGGGTGGATATGAAGTCTGGTTTTGCTTTTGTTTATATGGATGATGAAAGAGATGCAAAGGATGCTATTCAGGGGCTTGACCGAATAGAATTTGGCAGAAAGGGACGGAGGCTTCGTGTTGAGTGGTCTAAGGAAGAACGGAGCAGGAAGCCTGAGGGTTCTAAAAAATCTTCATCAAGCTTCAGAGTTTCCAAGACCTTGTTTGTCATAAATTTTGATCCATATAATACTAGGACAAGGGATCTGGAAAGGCACTTTGATCCATATGGAAAAATACTCAATATAAGGATCCGAAGAAATTTTGGATTTATT…	MRPIFCGNFEFETRQPELERLFKRYGKVDRVDMKSGFAFVYMDDERDAKDAIQGLDRIEFGRKGRRLRVEWSKEERSRKPEGSKKSSSSFRVSKTLFVINFDPYNTRTRDLERHFDPYGKILNIRIRRNFGFIQFETQEDATRALDATNMSKLMDRVITVEYAIRDDDDRKNGYGPGKTYNQSPRRGYDRGRSRSPRGRDRLSPDYGRGRDRPSPDYGRGRDRPSPDYGRGRDRPISDFDRGRDRPNSDFGRGRDQLSPDYGRGPSRSPKHREGNSEYGRGHSPAVGKERNPGHGNVRSPSPRRERTGPGNGLMSSPLNISPGYGDGPSPSAQRERRDKYSPDGHNRGSSPGPKPEPVGSPVRDGRGSSE	371 aa	42.29 kDa
	Solyc10g009330.3.1	RS25**	RS28	ATGCCTACAACTACTAATAAAGGGTATGCTTTCGTCTACTTTGAGGATGACCGAGATGCAGCAGATGCAATCCGTGGGACTGACAACATGCCATTTGGTTATGAAAGGCGCCGGCTCTCCGTGGAATGGGCAAAAGGTGAACGTGGTAGGCATCATGATGGTGGCCCCAAGTCTGGTGGAAACCAGAGACCGACCAAAACATTGTTTGTAATTAATTTTGACCCTATCCGTACTAGGGTCCGAGACATAGAGAAACACTTTGAACCTCATGGCAAAGTCCTTCATGTTCGCATCCGCCGCAACTTTGCGTTTGTGCAGTTTGAAAATCAGGAAGAAGCCACAAGAGCTTTGGAGTGTACACACATGAGTAAGGTCCTGGATAGAGTGGTTTCTGTGGAG…	MPTTTNKGYAFVYFEDDRDAADAIRGTDNMPFGYERRRLSVEWAKGERGRHHDGGPKSGGNQRPTKTLFVINFDPIRTRVRDIEKHFEPHGKVLHVRIRRNFAFVQFENQEEATRALECTHMSKVLDRVVSVEYALKDDDERGDKYNSPRRDYGRQRDSPYRRSPSPVYRRNRPSPDYGRPRSPVHNGPSYDRYRSPQYGRYRSRSPVRRS	212 aa	24.90 kDa
	Solyc11g072340.2.1	RS41	RS41	ATGAGGCCAATTTTCTGTGGGAATGTTGAGTATAATGCCAGACAGTCAGAGTTGGAGAGGCTTTTCAGAAGATATGGGAGAGTGGATAGAGTGGATATGAAATCTGGTTTTGCTTTTGTGTACATGGATGATGAAAGAGATGCCGAGGATGCTATTCGTGGACTTGACCGTATAGAGTTTGGCAGAAAGGGACGCAGACTTCGCATTGAATGGTCAAAGGAAGAGCGTAATGGTAGGAGGCCAGAGACTTCAAGGAAATCTTCATCTAGTGTCAAACCTTCAAAAACTTTGTTTGTCATAAATTTTGATCCATATAGTACTAGGAGCAGGGATATAGAGAGGCACTTTGATCCATATGGAAAAATACTCAATATAAGGATTAGAAGAAATTTTGCATTT…	MRPIFCGNVEYNARQSELERLFRRYGRVDRVDMKSGFAFVYMDDERDAEDAIRGLDRIEFGRKGRRLRIEWSKEERNGRRPETSRKSSSSVKPSKTLFVINFDPYSTRSRDIERHFDPYGKILNIRIRRNFAFVQYETQEDATRALDATNMSKLMDQVITVEYANKDDDDRRNGFSPDRNRDRGLKRGYDRGRSRSPYGRERGSPDYGRGRARSPSPIRQGRSSPDYGRRPSPNPNHRERDSEYGSGRSPNMRKERNPDHGNGHSPNPRRLRAGSENGEVHSPPEEGLLESGPSPPRVGRRGKYSPDDYRGRSRSPSPRSKPEEIGSPRYGAAESPLPERHRSLSPPTRERSRS	355 aa	40.96 kDa
SR-like subfamily	Solyc10g005590.5.1	SR46	SR46	ATGGCGAAACCAGGTCGAGGCCGTGCGGCTTCACCGTCAGGCTCGTCTTCTCGTTCCCGGTCTCGTTCCCGTTCCCGGTCTCGCTCTTACACTCCTTCAAACTCTCGCTCCTCAAGTTCGCGTTCTCCATCTCGATCTAGATCCCGCTCCAGATCAATTTCTTCATCTTCCTCTGCTTCCCGGAGTGCAAGTTCTCGCAGCCCTAGTCGTCGCCCTCCATCTCAACGAAAAAGCCCTGCTGGAGTATCTAAGCGAGGCCGCTCGCCGCCACCACCACCAGAGTCTAAGAAAGCTTCTCCACCTCCAAGGAAAGTATCTCCTATACCTGAGTCGCGTGTAATTCATGTGGATCAACTCAGCAGGAATGTCAATGAAAACCATTTGAAAGAAATATTTGGT…	MAKPGRGRAASPSGSSSRSRSRSRSRSRSYTPSNSRSSSSRSPSRSRSRSRSISSSSSASRSASSRSPSRRPPSQRKSPAGVSKRGRSPPPPPESKKASPPPRKVSPIPESRVIHVDQLSRNVNENHLKEIFGNFGEILHVQLAIDHVVNLPKGFAYVEFKTRIDAEKAQLHMDGAQIDGKVVHARFTLPERKKAASPPRAVATSSRRDAPRTDNAPVDVEKDGPKRQQELSPRRKPASSPRRSPIGRRGSPRRGPDSPVRRRANSPFRRGSPPPHRRRPASPMRRRSPSPPLRRHRTPPRGSPRRIRGSPVRRRSPLPPRRRSPRRARSPPRRSPIGRRSRSPIRRPLRSRSRSISPRRGRGAAARRGRSSSYSSSPSPRKGPRKISKSRSPKRRPLR…	417 aa	46.27 kDa
	Solyc06g076670.3.1	SR46a	SR46a	ATGTCGTACTCCAGGAGGTCAAGGTATTCTCGCTCACCTTCATACGATCGATATAGCAAGTCTGTCTCAAGGTCCAGATGTGTTTCAAGGAGTCGGTCAAGGAGCTGTGATTCAAGTGATGTTGAGAACCCAGGGAACAATTTGTATGTGACTGGTCTCTCAACCCGCGTTAAGGAGCGAGATATTGAGAAGCATTTTTCTGCTGAGGGGAAGGTTGAAGATGTTCGTCTTGTTTTAGACCCATGGACCCACGAATCTCGTGGGTTTGGTTTCGTGACGATGTCCAGCGTTGAGGAGGCTGATCGCTGCATCAAGTCTCTGAATCGCTCAATACTTGAAGGCAGAGTTATCACCGTGGAGAAGGCCAGGAGGAGAAGAGGTAGAACACCTACTCCAGGA…	MSYSRRSRYSRSPSYDRYSKSVSRSRCVSRSRSRSCDSSDVENPGNNLYVTGLSTRVKERDIEKHFSAEGKVEDVRLVLDPWTHESRGFGFVTMSSVEEADRCIKSLNRSILEGRVITVEKARRRRGRTPTPGKYLGLRTVRVRRESRTYPHYSRNHSPCYSSESYRSRSRSYSPYYRQEHRSYSYYRGRQRSHSSYYSRHHCYSESPYSPYYSRGRSYSRSLSPYNGRDRSYSPDDCYYRRSRYHDYSPDNHRRDRSYSPDDRYYRRSRYRDYSPESHDLSDSPDVRDNRMSRYRDYSPNNSYYYRRNRYRSISRSISPRYRRSYSRSVSPRWSKRSYSRSVSRSSCSRSSYSPNQKKSSKKSRSVSASSRFVSRSVTPRSSPSS	387 aa	46.15 kDa
	*Means gene sequence was corrected by PCR
	** Means the SR proteins names were changed

## Sheet: 6 candidate SR proteins
Gene ID	Name	CDS sequence used for immunity function analysis
Solyc01g099810.3.1	SR30	ATGGGTCGTCTAAGTCGGACTATCTACGTTGGAAATCTTCCTGGTGATATTCGGGAGAGAGAAGTAGAAGATTTGTTTTACAAGTATGGTCCCATTGTGGAAATTGATTTGAAAGTTCCACCTAGACCACCTGGTTATGCGTTCGTAGAGTTTGAAGATCCTCGTGATGCTGATGATGCCATTCGTGGGCGTGATGGCTATGACTTTGACGGGCATCGCTTGCGAGTTGAACTTGCACATGGTGGGCGAGGATCATCATCATATGATCGCCACAGTAGTTACAGTAGTGCGAGTCGCAGTGGACTTTCTAGGCGCTCTGACTATCGCGTACTGGTCTCTGGACTACCGTCTTCTGCCTCATGGCAAGACTTGAAGGATCATATGCGACGAGCTGGAGAT…
Solyc06g009060.4.1	SR41	ATGCATGTTGAACCCCACAGGCGAGCCCTGAGCGTTGAGCGTTGGGTGTGCTTAGGGCGTGCAATCGGACGCTTAGGGCCCCACTTTTTGTTTCAACAGAACACCAAATCGAGCTCTTTCTTCTTCACTGCACTGTTGTTTTCCGCTAGGGTTTCAGGTATTAGTAGGTGTGTATTGAAAATGTCAAGAGTCTATGTTGGAAATCTGGACCCTAGGGTCAGTGAAAGAGAGCTTGAAGATGAATTCCGCATCTTTGGAGTTATAAGAAGTGTTTGGGTTGCAAGACGCCCCCCTGGCTACGCTTTTATTGACTTCGATGATCGGCGGGATGCACAAGATGCAATCAAAGAGCTGGATGGTAAGAATGGATGGAGAGTGGAGCTTTCACATAATTCTAGA…
Solyc04g074040.3.1	SC30a	ATGTCTCACTTCGGTAGATCAGGCCCACCGGACATCAAAGACACCTACTCTCTGCTCGTTCTCAACGTTACTTTTCGTACCACTGCTGATGACTTGTTTCCTCTATTTGATAAGTATGGAAAAGTAGTCGATGTCTTTATCCCTAGAGACCGAAGGACTGGAGATTCTAGGGGTTTTGCATTTGTGCGCTACAAGTATCAGGATGAGGCTCAAAAAGCAGTGGAAAAGCTTGATGGAAGAGTTGTAGATGGTCGGGAAATCATGGTTCGATTTGCGAAGTACGGCCCTAATGCTGAGAGAATTGACAAAGGTAGAATTTTGGAGCCTGTACAAAGGCCAAAAGGGAGGTCAAGAAGCCGCAGTCCTAGACCAAGGCATCGTGATCATAGGGACAAGGAT…
Solyc01g005820.4.1	SCL29	ATGAGGAGGAGAAGTTACAGCCCATCACCACCAAGAGGTTATGGCAGAAGAGGAAGGAGTCCAAGTCCCAGAGGTCGATATGCTGGTCATGGTAGAGATGGTCCGACTAGTCTTTTAGTTCGAAACCTTCGCCATGATTGTCGGCCAGAAGACCTCAGGAGGCCATTCGGGCAATTTGGCCCTGTGAAGGATATTTACTTGCCAAAGGACTACTACACTGGTGAACCACGAGGCTTTGGATTTGTCCAGTTTGTGGATCCTGCTGATGCTGCAGATGCTAAGTATCAGATGGATGGACAAGGTTTTCAAGGTCGGCAACTGACTGTGGTTTTTGCAGAGGAAAACAGGAAAAAACCTACTGAAATGAGATCTAGGGAACGCAGTGGAAGTCATAGGAGT…
Solyc05g054920.5.1	RS2Z35	ATGCCGCGGTATGATGACAGGTATGGTGGCACACGCCTATATGTTGGACATTTGTCTTCCCGGACGCGATCTCGAGACTTGGAGGACGTCTTTAGCAGATATGGGAGAGTACGTGATGTGGATATGAAGCGTGACTATGCTTTTGTGGAGTTTAGTGATCCTCGAGATGCCGATGATGCAAGATACGGCCTAAATGGGCGAGATGTTGATGGAAGTCGTGTTATCGTGGAGTTCGCCAAAGGGGTGCCTCGTGGTCCAGGTGGATCTCGAGAGTTTGGTGGCAGAGGTCCTCCTCCAGGTACTGGTCGTTGCTTTAATTGTGGAATTGATGGACATTGGGCTCGAGATTGTAAAGCTGGGGACTGGAAGAACAAGTGTTACCGCTGTGGAGACCGAGGT…
Solyc11g072340.2.1	RS41	ATGAGGCCAATTTTCTGTGGGAATGTTGAGTATAATGCCAGACAGTCAGAGTTGGAGAGGCTTTTCAGAAGATATGGGAGAGTGGATAGAGTGGATATGAAATCTGGTTTTGCTTTTGTGTACATGGATGATGAAAGAGATGCCGAGGATGCTATTCGTGGACTTGACCGTATAGAGTTTGGCAGAAAGGGACGCAGACTTCGCATTGAATGGTCAAAGGAAGAGCGTAATGGTAGGAGGCCAGAGACTTCAAGGAAATCTTCATCTAGTGTCAAACCTTCAAAAACTTTGTTTGTCATAAATTTTGATCCATATAGTACTAGGAGCAGGGATATAGAGAGGCACTTTGATCCATATGGAAAAATACTCAATATAAGGATTAGAAGAAATTTTGCATTT…
