# Supplementary material for: A Phase‐Separated SR Protein Reprograms Host Pre‐mRNA Splicing to Enhance Disease Susceptibility
Source: Adv Sci (Weinh). 2025 May 8;12(27):2500072. doi: 10.1002/advs.202500072 (PMC12279203; doi:10.1002/advs.202500072)
Supplement: Supplementary file 5 — Supplemental Dataset 2 [file ADVS-12-2500072-s007.xlsx]

## Sheet: DASGs
	DASGs_SR30-OEvsWT_3906
	Solyc01g005020.3
	Solyc01g005110.3
	Solyc01g005240.4
	Solyc01g005253.1
	Solyc01g005257.1
	Solyc01g005410.4
	Solyc01g005440.4
	Solyc01g005480.3
	Solyc01g005490.3
	Solyc01g005820.4
	Solyc01g005910.3
	Solyc01g005950.4
	Solyc01g006000.3
	Solyc01g006120.4
	Solyc01g006150.3
	Solyc01g006190.3
	Solyc01g006200.3
	Solyc01g006220.3
	Solyc01g006230.3
	Solyc01g006260.4
	Solyc01g006350.4
	Solyc01g006450.4
	Solyc01g006490.4
	Solyc01g006630.3
	Solyc01g006650.2
	Solyc01g006670.2
	Solyc01g006720.4
	Solyc01g006800.4
	Solyc01g006860.3
	Solyc01g006880.4
	Solyc01g006930.3
	Solyc01g006960.3
	Solyc01g007060.3
	Solyc01g007130.3
	Solyc01g007260.3
	Solyc01g007760.3
	Solyc01g007790.4
	Solyc01g007830.2
	Solyc01g007850.2
	Solyc01g007900.4
	Solyc01g007960.3
	Solyc01g008020.4
	Solyc01g008220.3
	Solyc01g008320.3
	Solyc01g008480.4
	Solyc01g008500.4
	Solyc01g008730.3
	Solyc01g008810.3
	Solyc01g008840.3
	Solyc01g008890.4
	Solyc01g008920.4
	Solyc01g008970.4
	Solyc01g009010.3
	Solyc01g009030.4
	Solyc01g009050.3
	Solyc01g009070.3
	Solyc01g009120.3
	Solyc01g009380.3
	Solyc01g009443.1
	Solyc01g009670.4
	Solyc01g009790.1
	Solyc01g009810.3
	Solyc01g009820.4
	Solyc01g009870.3
	Solyc01g010150.3
	Solyc01g010290.4
	Solyc01g010470.2
	Solyc01g010520.3
	Solyc01g010660.3
	Solyc01g010860.3
	Solyc01g010920.2
	Solyc01g010990.2
	Solyc01g011090.4
	Solyc01g011200.3
	Solyc01g011340.3
	Solyc01g011350.3
	Solyc01g014180.3
	Solyc01g014230.4
	Solyc01g014270.3
	Solyc01g014480.3
	Solyc01g014490.4
	Solyc01g014840.3
	Solyc01g014850.4
	Solyc01g015020.4
	Solyc01g017860.3
	Solyc01g020240.4
	Solyc01g020357.1
	Solyc01g020500.2
	Solyc01g020520.4
	Solyc01g021640.3
	Solyc01g028807.1
	Solyc01g028810.3
	Solyc01g028870.3
	Solyc01g028900.3
	Solyc01g028930.4
	Solyc01g034150.4
	Solyc01g044360.4
	Solyc01g044490.4
	Solyc01g044556.1
	Solyc01g049910.4
	Solyc01g049960.4
	Solyc01g050010.3
	Solyc01g056340.4
	Solyc01g056520.3
	Solyc01g056620.4
	Solyc01g056760.3
	Solyc01g056790.3
	Solyc01g056850.3
	Solyc01g057000.3
	Solyc01g057150.1
	Solyc01g057210.3
	Solyc01g057440.3
	Solyc01g057470.1
	Solyc01g057570.3
	Solyc01g057680.4
	Solyc01g057760.4
	Solyc01g058010.3
	Solyc01g058140.3
	Solyc01g058160.3
	Solyc01g058260.4
	Solyc01g058520.4
	Solyc01g059870.4
	Solyc01g059920.4
	Solyc01g060140.4
	Solyc01g060210.4
	Solyc01g060240.4
	Solyc01g060250.2
	Solyc01g060470.3
	Solyc01g065490.4
	Solyc01g065840.4
	Solyc01g066060.4
	Solyc01g066310.4
	Solyc01g066340.4
	Solyc01g066740.3
	Solyc01g066870.3
	Solyc01g066900.4
	Solyc01g066990.1
	Solyc01g067070.3
	Solyc01g067090.4
	Solyc01g067120.4
	Solyc01g067200.1
	Solyc01g067360.3
	Solyc01g067480.4
	Solyc01g067490.4
	Solyc01g067570.3
	Solyc01g067590.3
	Solyc01g067600.3
	Solyc01g067720.4
	Solyc01g067750.3
	Solyc01g067800.3
	Solyc01g067820.3
	Solyc01g068020.4
	Solyc01g068050.3
	Solyc01g068070.4
	Solyc01g068180.3
	Solyc01g068210.3
	Solyc01g068270.3
	Solyc01g068330.4
	Solyc01g068370.4
	Solyc01g068590.4
	Solyc01g068640.3
	Solyc01g073660.3
	Solyc01g073730.4
	Solyc01g073750.4
	Solyc01g073870.4
	Solyc01g073960.4
	Solyc01g079250.3
	Solyc01g079310.3
	Solyc01g079340.3
	Solyc01g079350.3
	Solyc01g079390.4
	Solyc01g079510.3
	Solyc01g079530.4
	Solyc01g079630.3
	Solyc01g079710.3
	Solyc01g079720.3
	Solyc01g079790.4
	Solyc01g079800.4
	Solyc01g080040.3
	Solyc01g080080.3
	Solyc01g080110.3
	Solyc01g080140.3
	Solyc01g080150.3
	Solyc01g080210.3
	Solyc01g080270.3
	Solyc01g080300.4
	Solyc01g080450.4
	Solyc01g080660.3
	Solyc01g080670.3
	Solyc01g080720.4
	Solyc01g080850.4
	Solyc01g080860.3
	Solyc01g080930.4
	Solyc01g081050.4
	Solyc01g081070.3
	Solyc01g081230.2
	Solyc01g081310.3
	Solyc01g081340.4
	Solyc01g081460.3
	Solyc01g081520.3
	Solyc01g086860.3
	Solyc01g086890.3
	Solyc01g086900.4
	Solyc01g087000.3
	Solyc01g087030.3
	Solyc01g087060.4
	Solyc01g087290.3
	Solyc01g087300.3
	Solyc01g087320.3
	Solyc01g087330.4
	Solyc01g087360.3
	Solyc01g087400.4
	Solyc01g087610.3
	Solyc01g087640.3
	Solyc01g087650.4
	Solyc01g087680.4
	Solyc01g087910.4
	Solyc01g087990.3
	Solyc01g088000.4
	Solyc01g088100.4
	Solyc01g088170.4
	Solyc01g088460.3
	Solyc01g088640.4
	Solyc01g088680.3
	Solyc01g088720.3
	Solyc01g088730.3
	Solyc01g088740.4
	Solyc01g088760.4
	Solyc01g088800.4
	Solyc01g089900.4
	Solyc01g089950.3
	Solyc01g090040.3
	Solyc01g090200.4
	Solyc01g090230.3
	Solyc01g090260.5.1
	Solyc01g090280.4
	Solyc01g090290.4
	Solyc01g090450.3
	Solyc01g090590.3
	Solyc01g090650.1
	Solyc01g090690.4
	Solyc01g090720.3
	Solyc01g090790.4
	Solyc01g090860.3
	Solyc01g090880.3
	Solyc01g090920.3
	Solyc01g090940.3
	Solyc01g091330.4
	Solyc01g091390.2
	Solyc01g091460.3
	Solyc01g091480.4
	Solyc01g091490.3
	Solyc01g091500.3
	Solyc01g091750.3
	Solyc01g091820.3
	Solyc01g091860.4
	Solyc01g091910.4
	Solyc01g091930.3
	Solyc01g092950.3
	Solyc01g094060.4
	Solyc01g094080.4
	Solyc01g094170.3
	Solyc01g094200.4
	Solyc01g094290.3
	Solyc01g094330.3
	Solyc01g094420.3
	Solyc01g094460.3
	Solyc01g094500.3
	Solyc01g094580.3
	Solyc01g094590.4
	Solyc01g094620.3
	Solyc01g094630.3
	Solyc01g094640.4
	Solyc01g094660.3
	Solyc01g094680.4
	Solyc01g094840.3
	Solyc01g094860.4
	Solyc01g094880.3
	Solyc01g094940.4
	Solyc01g094960.3
	Solyc01g095000.3
	Solyc01g095020.3
	Solyc01g095070.4
	Solyc01g095460.3
	Solyc01g095510.3
	Solyc01g095570.3
	Solyc01g095670.4
	Solyc01g095930.4
	Solyc01g095970.3
	Solyc01g096070.3
	Solyc01g096120.3
	Solyc01g096150.4
	Solyc01g096180.4
	Solyc01g096210.4
	Solyc01g096330.2
	Solyc01g096520.3
	Solyc01g096530.3
	Solyc01g096540.4
	Solyc01g096550.3
	Solyc01g096600.4
	Solyc01g096620.4
	Solyc01g096710.4
	Solyc01g096730.2
	Solyc01g096850.4
	Solyc01g096890.4
	Solyc01g096970.3
	Solyc01g096990.4
	Solyc01g097010.3
	Solyc01g097150.4
	Solyc01g097200.1
	Solyc01g097330.3
	Solyc01g097440.3
	Solyc01g097730.4
	Solyc01g097740.3
	Solyc01g097820.4
	Solyc01g097880.4
	Solyc01g097920.3
	Solyc01g098090.3
	Solyc01g098120.2
	Solyc01g098150.3
	Solyc01g098170.3
	Solyc01g098190.3
	Solyc01g098210.3
	Solyc01g098410.4
	Solyc01g098430.3
	Solyc01g098460.4
	Solyc01g098500.3
	Solyc01g098520.3
	Solyc01g098540.3
	Solyc01g098600.3
	Solyc01g098630.3
	Solyc01g098700.4
	Solyc01g098710.3
	Solyc01g098750.3
	Solyc01g098830.3
	Solyc01g098840.3
	Solyc01g098990.4
	Solyc01g099010.3
	Solyc01g099090.3
	Solyc01g099140.4
	Solyc01g099230.3
	Solyc01g099260.3
	Solyc01g099290.3
	Solyc01g099300.3
	Solyc01g099310.4
	Solyc01g099380.4
	Solyc01g099460.3
	Solyc01g099500.1
	Solyc01g099640.4
	Solyc01g099700.3
	Solyc01g099730.3
	Solyc01g099740.4
	Solyc01g099800.4
	Solyc01g099930.3
	Solyc01g099960.4
	Solyc01g100010.3
	Solyc01g100170.3
	Solyc01g100190.4
	Solyc01g100250.3
	Solyc01g100270.4
	Solyc01g100330.3
	Solyc01g100400.3
	Solyc01g100500.3
	Solyc01g100610.3
	Solyc01g100640.4
	Solyc01g100650.3
	Solyc01g100690.3
	Solyc01g100720.3
	Solyc01g100730.3
	Solyc01g100820.3
	Solyc01g100840.3
	Solyc01g100900.4
	Solyc01g100920.3
	Solyc01g100960.3
	Solyc01g100970.3
	Solyc01g101010.4
	Solyc01g101070.3
	Solyc01g101100.4
	Solyc01g101130.3
	Solyc01g101240.4
	Solyc01g102330.3
	Solyc01g102490.3
	Solyc01g102640.2
	Solyc01g102660.4
	Solyc01g102950.3
	Solyc01g102990.3
	Solyc01g103010.4
	Solyc01g103020.4
	Solyc01g103100.3
	Solyc01g103110.3
	Solyc01g103190.3
	Solyc01g103340.4
	Solyc01g103420.4
	Solyc01g103430.4
	Solyc01g103480.3
	Solyc01g103540.3
	Solyc01g103560.3
	Solyc01g103610.4
	Solyc01g103690.4
	Solyc01g103750.4
	Solyc01g103800.3
	Solyc01g103950.4
	Solyc01g103970.4
	Solyc01g103980.4
	Solyc01g103990.3
	Solyc01g104060.3
	Solyc01g104160.4
	Solyc01g104240.3
	Solyc01g104320.4
	Solyc01g104350.3
	Solyc01g104410.4
	Solyc01g104640.3
	Solyc01g104650.3
	Solyc01g104750.4
	Solyc01g104920.3
	Solyc01g105020.3
	Solyc01g105120.4
	Solyc01g105140.3
	Solyc01g105160.4
	Solyc01g105180.3
	Solyc01g105200.2
	Solyc01g105220.3
	Solyc01g105230.4
	Solyc01g105430.4
	Solyc01g105470.4
	Solyc01g105475.1
	Solyc01g105570.4
	Solyc01g105660.4
	Solyc01g105820.3
	Solyc01g106020.3
	Solyc01g106050.4
	Solyc01g106080.4
	Solyc01g106190.4
	Solyc01g106290.3
	Solyc01g106350.4
	Solyc01g106400.3
	Solyc01g106440.3
	Solyc01g106450.3
	Solyc01g106570.3
	Solyc01g106590.4
	Solyc01g106740.4
	Solyc01g106800.4
	Solyc01g106880.3
	Solyc01g106940.4
	Solyc01g106950.3
	Solyc01g106953.1
	Solyc01g107030.3
	Solyc01g107150.3
	Solyc01g107180.3
	Solyc01g107210.4
	Solyc01g107240.4
	Solyc01g107300.4
	Solyc01g107360.4
	Solyc01g107420.2
	Solyc01g107450.4
	Solyc01g107580.4
	Solyc01g107750.3
	Solyc01g107880.3
	Solyc01g107925.1
	Solyc01g107940.3
	Solyc01g107990.3
	Solyc01g108030.4
	Solyc01g108100.3
	Solyc01g108110.4
	Solyc01g108120.3
	Solyc01g108160.3
	Solyc01g108200.3
	Solyc01g108210.4
	Solyc01g108400.3
	Solyc01g108412.1
	Solyc01g108430.3
	Solyc01g108530.3
	Solyc01g108590.1
	Solyc01g108740.3
	Solyc01g108790.3
	Solyc01g108970.4
	Solyc01g109010.3
	Solyc01g109080.3
	Solyc01g109290.3
	Solyc01g109450.3
	Solyc01g109540.4
	Solyc01g109580.4
	Solyc01g109640.3
	Solyc01g109980.4
	Solyc01g109990.4
	Solyc01g110300.4
	Solyc01g110350.2
	Solyc01g110380.3
	Solyc01g110460.4
	Solyc01g110480.4
	Solyc01g110660.4
	Solyc01g110810.3
	Solyc01g111010.4
	Solyc01g111020.3
	Solyc01g111120.4
	Solyc01g111140.3
	Solyc01g111150.2
	Solyc01g111410.3
	Solyc01g111670.4
	Solyc01g111760.4
	Solyc01g111780.4
	Solyc01g111840.3
	Solyc01g111860.4
	Solyc01g111880.4
	Solyc01g111890.3
	Solyc01g112010.3
	Solyc01g112060.4
	Solyc01g112100.3
	Solyc01g112120.4
	Solyc01g112160.4
	Solyc01g112180.4
	Solyc01g112220.4
	Solyc01g112240.4
	Solyc01g112250.4
	Solyc01g112290.4
	Solyc01g112310.4
	Solyc01g150146.1
	Solyc01g150150.1
	Solyc01g150152.1
	Solyc01g150156.1
	Solyc01g150160.1
	Solyc01g150166.1
	Solyc01g150177.1
	Solyc02g005180.3
	Solyc02g005200.4
	Solyc02g005290.4
	Solyc02g005320.2
	Solyc02g005340.4
	Solyc02g005510.4
	Solyc02g005603.1
	Solyc02g005606.1
	Solyc02g014350.4
	Solyc02g014520.4
	Solyc02g014720.4
	Solyc02g020890.4
	Solyc02g020980.4
	Solyc02g021010.2
	Solyc02g021020.4
	Solyc02g021100.3
	Solyc02g021210.1
	Solyc02g021270.3
	Solyc02g021340.4
	Solyc02g021480.4
	Solyc02g021590.3
	Solyc02g021620.3
	Solyc02g021760.3
	Solyc02g022830.3
	Solyc02g022880.1
	Solyc02g022890.3
	Solyc02g022930.3
	Solyc02g023980.3
	Solyc02g024020.3
	Solyc02g030225.1
	Solyc02g030450.3
	Solyc02g031790.3
	Solyc02g031860.3
	Solyc02g031980.3
	Solyc02g032120.3
	Solyc02g032330.3
	Solyc02g032380.3
	Solyc02g032920.3
	Solyc02g032940.4
	Solyc02g032960.2
	Solyc02g033060.3
	Solyc02g036440.3
	Solyc02g037510.3
	Solyc02g037530.3
	Solyc02g038803.1
	Solyc02g038806.1
	Solyc02g038813.1
	Solyc02g049108.1
	Solyc02g050195.1
	Solyc02g050260.2
	Solyc02g055460.3
	Solyc02g061760.4
	Solyc02g061810.3
	Solyc02g061840.3
	Solyc02g061940.4
	Solyc02g061960.3
	Solyc02g062050.3
	Solyc02g062120.3
	Solyc02g062130.4
	Solyc02g062140.2
	Solyc02g062180.3
	Solyc02g062370.4
	Solyc02g062430.3
	Solyc02g062520.3
	Solyc02g062640.4
	Solyc02g062700.3
	Solyc02g062810.4
	Solyc02g062890.3
	Solyc02g062920.3
	Solyc02g063060.4
	Solyc02g063250.3
	Solyc02g064570.2
	Solyc02g064580.3
	Solyc02g064630.4
	Solyc02g064650.3
	Solyc02g064700.3
	Solyc02g064750.4
	Solyc02g064800.3
	Solyc02g065070.3
	Solyc02g065080.3
	Solyc02g065116.1
	Solyc02g065170.3
	Solyc02g065240.3
	Solyc02g065590.3
	Solyc02g065620.3
	Solyc02g065690.3
	Solyc02g066830.4
	Solyc02g066910.3
	Solyc02g066940.4
	Solyc02g066950.4
	Solyc02g067060.3
	Solyc02g067090.4
	Solyc02g067120.4
	Solyc02g067160.4
	Solyc02g067180.3
	Solyc02g067200.4
	Solyc02g067210.3
	Solyc02g067270.3
	Solyc02g067350.3
	Solyc02g067670.4
	Solyc02g067740.4
	Solyc02g067820.4
	Solyc02g067840.3
	Solyc02g067860.4
	Solyc02g067890.3
	Solyc02g067980.3
	Solyc02g067990.3
	Solyc02g068010.4
	Solyc02g068180.3
	Solyc02g068240.4
	Solyc02g068360.4
	Solyc02g068380.3
	Solyc02g068440.3
	Solyc02g068550.2
	Solyc02g068640.3
	Solyc02g068700.3
	Solyc02g068720.3
	Solyc02g068730.3
	Solyc02g068760.4
	Solyc02g068770.4
	Solyc02g068780.4
	Solyc02g068910.3
	Solyc02g069130.3
	Solyc02g069160.3
	Solyc02g069260.3
	Solyc02g069310.3
	Solyc02g069400.3
	Solyc02g069410.4
	Solyc02g069520.2
	Solyc02g069580.3
	Solyc02g069650.3
	Solyc02g069715.1
	Solyc02g069880.4
	Solyc02g069920.4
	Solyc02g069990.1
	Solyc02g070100.3
	Solyc02g070220.3
	Solyc02g070260.4
	Solyc02g070290.3
	Solyc02g070300.4
	Solyc02g070520.3
	Solyc02g070705.1
	Solyc02g070850.1
	Solyc02g070920.3
	Solyc02g071210.3
	Solyc02g071240.3
	Solyc02g071260.3
	Solyc02g071270.3
	Solyc02g071480.3
	Solyc02g071500.2
	Solyc02g071560.4
	Solyc02g071570.4
	Solyc02g071590.3
	Solyc02g071640.3
	Solyc02g071770.3
	Solyc02g071800.3
	Solyc02g071820.4
	Solyc02g071830.3
	Solyc02g071870.4
	Solyc02g071880.3
	Solyc02g071890.3
	Solyc02g071990.3
	Solyc02g072080.1
	Solyc02g072105.1
	Solyc02g072160.4
	Solyc02g072230.3
	Solyc02g072450.4
	Solyc02g072470.4
	Solyc02g072510.3
	Solyc02g075630.3
	Solyc02g076690.3
	Solyc02g076760.3
	Solyc02g076780.3
	Solyc02g076870.4
	Solyc02g077050.3
	Solyc02g077210.1
	Solyc02g077270.4
	Solyc02g077280.4
	Solyc02g077320.4
	Solyc02g077350.1
	Solyc02g077440.3
	Solyc02g077560.3
	Solyc02g077680.4
	Solyc02g077730.3
	Solyc02g077770.3
	Solyc02g077920.4
	Solyc02g078000.2
	Solyc02g078180.3
	Solyc02g078210.3
	Solyc02g078230.2
	Solyc02g078285.1
	Solyc02g078390.3
	Solyc02g078440.3
	Solyc02g078460.3
	Solyc02g078470.4
	Solyc02g078490.3
	Solyc02g078500.2
	Solyc02g078520.4
	Solyc02g078550.3
	Solyc02g078610.4
	Solyc02g078630.2
	Solyc02g078660.4
	Solyc02g078720.4
	Solyc02g078790.4
	Solyc02g078800.4
	Solyc02g078810.4
	Solyc02g078820.3
	Solyc02g078900.3
	Solyc02g078920.4
	Solyc02g078990.4
	Solyc02g079000.4
	Solyc02g079020.4
	Solyc02g079090.4
	Solyc02g079100.3
	Solyc02g079250.4
	Solyc02g079260.2
	Solyc02g079270.4
	Solyc02g079540.2
	Solyc02g079640.3
	Solyc02g079730.4
	Solyc02g079960.3
	Solyc02g080070.3
	Solyc02g080080.3
	Solyc02g080130.4
	Solyc02g080140.4
	Solyc02g080270.3
	Solyc02g080320.4
	Solyc02g080480.3
	Solyc02g080570.3
	Solyc02g080880.4
	Solyc02g080940.3
	Solyc02g080990.2
	Solyc02g081010.3
	Solyc02g081080.3
	Solyc02g081250.3
	Solyc02g081290.4
	Solyc02g081300.3
	Solyc02g081320.4
	Solyc02g081330.4
	Solyc02g081480.4
	Solyc02g081520.3
	Solyc02g081560.1
	Solyc02g081620.3
	Solyc02g081640.4
	Solyc02g081840.4
	Solyc02g081920.3
	Solyc02g081960.3
	Solyc02g082030.3
	Solyc02g082110.4
	Solyc02g082160.2
	Solyc02g082230.4
	Solyc02g082250.4
	Solyc02g082350.3
	Solyc02g082360.4
	Solyc02g082430.4
	Solyc02g082460.3
	Solyc02g082550.3
	Solyc02g082560.1
	Solyc02g082590.3
	Solyc02g082630.2
	Solyc02g082637.1
	Solyc02g082680.4
	Solyc02g082690.3
	Solyc02g082710.3
	Solyc02g082730.3
	Solyc02g082770.3
	Solyc02g082800.3
	Solyc02g082810.3
	Solyc02g082850.3
	Solyc02g083140.3
	Solyc02g083180.4
	Solyc02g083220.2
	Solyc02g083290.4
	Solyc02g083320.3
	Solyc02g083370.1
	Solyc02g083450.3
	Solyc02g083570.3
	Solyc02g083600.4
	Solyc02g083710.3
	Solyc02g083760.4
	Solyc02g083785.1
	Solyc02g083900.3
	Solyc02g084130.4
	Solyc02g084160.3
	Solyc02g084220.3
	Solyc02g084280.3
	Solyc02g084380.3
	Solyc02g084490.1
	Solyc02g084510.3
	Solyc02g084550.3
	Solyc02g084700.3
	Solyc02g084770.3
	Solyc02g084950.3
	Solyc02g084970.4
	Solyc02g085140.4
	Solyc02g085250.4
	Solyc02g085290.3
	Solyc02g085300.4
	Solyc02g085370.3
	Solyc02g085420.4
	Solyc02g085570.4
	Solyc02g085640.4
	Solyc02g085670.3
	Solyc02g085730.3
	Solyc02g085740.4
	Solyc02g085760.2
	Solyc02g085820.3
	Solyc02g085860.4
	Solyc02g086200.3
	Solyc02g086310.2
	Solyc02g086458.1
	Solyc02g086500.3
	Solyc02g086550.3
	Solyc02g086580.4
	Solyc02g086620.3
	Solyc02g086640.4
	Solyc02g086710.3
	Solyc02g086790.4
	Solyc02g086820.3
	Solyc02g086830.3
	Solyc02g086860.4
	Solyc02g086900.4
	Solyc02g086930.4
	Solyc02g086970.4
	Solyc02g087110.3
	Solyc02g087130.4
	Solyc02g087140.3
	Solyc02g087180.4
	Solyc02g087310.3
	Solyc02g087430.4
	Solyc02g087450.3
	Solyc02g087580.3
	Solyc02g087730.3
	Solyc02g087950.3
	Solyc02g088110.4
	Solyc02g088200.4
	Solyc02g088210.3
	Solyc02g088220.3
	Solyc02g088280.3
	Solyc02g088300.3
	Solyc02g088350.4
	Solyc02g088450.4
	Solyc02g088510.4
	Solyc02g088550.4
	Solyc02g088570.2
	Solyc02g088590.4
	Solyc02g088940.3
	Solyc02g089120.4
	Solyc02g089220.4
	Solyc02g089240.3
	Solyc02g089320.3
	Solyc02g089340.4
	Solyc02g089490.4
	Solyc02g089600.3
	Solyc02g089810.3
	Solyc02g089840.3
	Solyc02g089890.4
	Solyc02g089940.4
	Solyc02g089970.3
	Solyc02g089980.3
	Solyc02g090020.4
	Solyc02g090045.1
	Solyc02g090130.4
	Solyc02g090180.3
	Solyc02g090260.3
	Solyc02g090330.3
	Solyc02g090360.3
	Solyc02g090390.4
	Solyc02g090430.3
	Solyc02g090460.2
	Solyc02g090530.4
	Solyc02g090545.1
	Solyc02g090570.4
	Solyc02g090580.3
	Solyc02g090620.3
	Solyc02g090670.3
	Solyc02g090710.3
	Solyc02g090740.3
	Solyc02g090850.3
	Solyc02g090900.3
	Solyc02g091030.4
	Solyc02g091120.4
	Solyc02g091190.4
	Solyc02g091290.3
	Solyc02g091330.4
	Solyc02g091350.4
	Solyc02g091370.2
	Solyc02g091410.3
	Solyc02g091490.4
	Solyc02g091530.4
	Solyc02g091630.1
	Solyc02g091730.3
	Solyc02g091860.3
	Solyc02g092010.4
	Solyc02g092150.3
	Solyc02g092160.3
	Solyc02g092230.3
	Solyc02g092310.4
	Solyc02g092350.3
	Solyc02g092460.3
	Solyc02g092620.3
	Solyc02g092660.3
	Solyc02g092780.3
	Solyc02g092810.4
	Solyc02g092910.3
	Solyc02g092920.4
	Solyc02g092970.3
	Solyc02g093000.3
	Solyc02g093020.3
	Solyc02g093030.3
	Solyc02g093120.4
	Solyc02g093150.3
	Solyc02g093170.4
	Solyc02g093180.3
	Solyc02g093190.3
	Solyc02g093220.3
	Solyc02g093320.4
	Solyc02g093330.4
	Solyc02g093390.4
	Solyc02g093410.4
	Solyc02g093440.4
	Solyc02g093700.3
	Solyc02g093790.3
	Solyc02g093880.3
	Solyc02g093930.4
	Solyc02g094170.3
	Solyc02g094220.2
	Solyc02g094250.4
	Solyc02g094320.3
	Solyc02g094350.3
	Solyc02g094410.4
	Solyc02g094430.4
	Solyc02g094500.3
	Solyc02g094570.3
	Solyc02g094590.3
	Solyc02g094600.2
	Solyc02g094640.4
	Solyc02g150133.1
	Solyc02g150140.1
	Solyc02g150143.1
	Solyc02g150146.1
	Solyc02g150148.1
	Solyc03g005000.4
	Solyc03g005080.4
	Solyc03g005090.4
	Solyc03g005120.3
	Solyc03g005230.3
	Solyc03g005440.3
	Solyc03g005450.3
	Solyc03g005580.2
	Solyc03g005970.4
	Solyc03g006177.2
	Solyc03g006310.4
	Solyc03g006380.4
	Solyc03g006490.3
	Solyc03g006500.3
	Solyc03g006610.3
	Solyc03g006850.3
	Solyc03g006870.3
	Solyc03g006960.4
	Solyc03g007040.4
	Solyc03g007070.3
	Solyc03g007100.3
	Solyc03g007230.4
	Solyc03g007370.3
	Solyc03g007390.4
	Solyc03g007490.3
	Solyc03g007510.4
	Solyc03g007670.4
	Solyc03g007760.3
	Solyc03g007820.3
	Solyc03g007830.3
	Solyc03g007900.3
	Solyc03g007920.4
	Solyc03g008010.3
	Solyc03g013030.3
	Solyc03g013440.4
	Solyc03g013630.4
	Solyc03g019650.3
	Solyc03g019680.3
	Solyc03g019810.3
	Solyc03g019850.3
	Solyc03g019860.3
	Solyc03g019910.3
	Solyc03g019960.3
	Solyc03g025150.4
	Solyc03g025280.4
	Solyc03g025310.3
	Solyc03g025510.3
	Solyc03g025560.4
	Solyc03g025580.1
	Solyc03g025690.4
	Solyc03g025830.4
	Solyc03g025940.3
	Solyc03g025970.3
	Solyc03g025980.3
	Solyc03g026100.1
	Solyc03g026170.4
	Solyc03g026210.4
	Solyc03g026240.4
	Solyc03g026300.4
	Solyc03g026310.4
	Solyc03g026340.4
	Solyc03g031680.3
	Solyc03g031720.3
	Solyc03g031750.2
	Solyc03g031820.4
	Solyc03g031910.3
	Solyc03g031970.4
	Solyc03g032050.4
	Solyc03g032100.2
	Solyc03g032120.3
	Solyc03g032170.2
	Solyc03g033310.4
	Solyc03g033360.3
	Solyc03g033450.4
	Solyc03g033470.3
	Solyc03g033530.4
	Solyc03g033560.3
	Solyc03g033580.3
	Solyc03g033600.3
	Solyc03g033630.3
	Solyc03g033640.3
	Solyc03g033740.4
	Solyc03g033840.4
	Solyc03g033950.4
	Solyc03g034020.4
	Solyc03g034155.1
	Solyc03g034200.3
	Solyc03g034230.3
	Solyc03g034270.3
	Solyc03g034392.1
	Solyc03g043660.3
	Solyc03g043720.4
	Solyc03g043940.4
	Solyc03g043950.4
	Solyc03g044080.4
	Solyc03g044200.3
	Solyc03g044260.3
	Solyc03g044370.3
	Solyc03g044380.3
	Solyc03g044470.4
	Solyc03g044620.4
	Solyc03g044793.1
	Solyc03g044820.4
	Solyc03g044880.4
	Solyc03g045050.4
	Solyc03g046340.3
	Solyc03g046450.3
	Solyc03g046470.3
	Solyc03g046570.4
	Solyc03g051770.2
	Solyc03g051790.3
	Solyc03g052980.3
	Solyc03g053020.4
	Solyc03g053080.3
	Solyc03g058860.3
	Solyc03g058880.4
	Solyc03g058940.4
	Solyc03g058950.3
	Solyc03g058970.4
	Solyc03g059160.3
	Solyc03g059180.4
	Solyc03g059260.4
	Solyc03g059310.3
	Solyc03g059397.1
	Solyc03g060510.4
	Solyc03g061600.4
	Solyc03g062665.1
	Solyc03g062740.4
	Solyc03g062830.3
	Solyc03g062890.3
	Solyc03g063210.3
	Solyc03g063280.3
	Solyc03g063350.3
	Solyc03g063357.1
	Solyc03g063600.4
	Solyc03g063750.3
	Solyc03g063760.4
	Solyc03g063970.3
	Solyc03g071560.4
	Solyc03g071750.3
	Solyc03g077910.4
	Solyc03g077920.1
	Solyc03g078000.3
	Solyc03g078020.4
	Solyc03g078030.1
	Solyc03g078060.4
	Solyc03g078080.4
	Solyc03g078120.4
	Solyc03g078230.3
	Solyc03g078520.4
	Solyc03g078630.3
	Solyc03g079850.4
	Solyc03g079950.4
	Solyc03g080010.3
	Solyc03g080090.4
	Solyc03g080140.3
	Solyc03g081260.4
	Solyc03g082460.1
	Solyc03g082490.4
	Solyc03g082560.3
	Solyc03g082590.4
	Solyc03g082670.3
	Solyc03g082710.4
	Solyc03g082730.1
	Solyc03g082740.3
	Solyc03g082820.3
	Solyc03g082840.3
	Solyc03g082990.3
	Solyc03g083010.3
	Solyc03g083060.3
	Solyc03g083090.4
	Solyc03g083130.3
	Solyc03g083140.3
	Solyc03g083240.4
	Solyc03g083250.3
	Solyc03g083360.3
	Solyc03g083400.3
	Solyc03g083420.4
	Solyc03g083580.3
	Solyc03g083590.3
	Solyc03g083910.5
	Solyc03g083960.3
	Solyc03g093160.3
	Solyc03g093210.3
	Solyc03g093400.2
	Solyc03g093440.4
	Solyc03g093480.3
	Solyc03g093510.2
	Solyc03g093520.3
	Solyc03g093640.4
	Solyc03g093990.4
	Solyc03g094120.3
	Solyc03g095220.3
	Solyc03g095230.2
	Solyc03g095260.3
	Solyc03g095290.3
	Solyc03g095370.3
	Solyc03g095650.3
	Solyc03g095680.2
	Solyc03g095710.4
	Solyc03g095760.3
	Solyc03g095950.3
	Solyc03g096250.3
	Solyc03g096380.3
	Solyc03g096450.3
	Solyc03g096610.2
	Solyc03g096740.4
	Solyc03g096820.4
	Solyc03g096830.4
	Solyc03g096840.4
	Solyc03g096900.4
	Solyc03g096910.3
	Solyc03g096920.3
	Solyc03g096930.4
	Solyc03g096950.4
	Solyc03g097060.4
	Solyc03g097080.4
	Solyc03g097120.3
	Solyc03g097130.3
	Solyc03g097140.3
	Solyc03g097160.4
	Solyc03g097210.3
	Solyc03g097240.3
	Solyc03g097250.4
	Solyc03g097460.3
	Solyc03g097550.3
	Solyc03g097630.3
	Solyc03g097710.4
	Solyc03g097750.4
	Solyc03g097780.3
	Solyc03g097800.4
	Solyc03g097830.3
	Solyc03g097940.3
	Solyc03g098020.4
	Solyc03g098130.3
	Solyc03g098150.3
	Solyc03g098170.3
	Solyc03g098180.3
	Solyc03g098230.3
	Solyc03g098240.3
	Solyc03g098250.4
	Solyc03g098280.4
	Solyc03g098430.4
	Solyc03g098440.4
	Solyc03g098620.3
	Solyc03g098630.4
	Solyc03g098640.4
	Solyc03g104810.3
	Solyc03g110870.3
	Solyc03g110920.2
	Solyc03g110940.3
	Solyc03g111030.3
	Solyc03g111060.3
	Solyc03g111250.3
	Solyc03g111260.3
	Solyc03g111340.4
	Solyc03g111350.3
	Solyc03g111410.3
	Solyc03g111660.3
	Solyc03g111740.3
	Solyc03g111790.4
	Solyc03g111850.3
	Solyc03g112050.4
	Solyc03g112140.4
	Solyc03g112160.3
	Solyc03g112230.4
	Solyc03g112290.2
	Solyc03g112330.3
	Solyc03g112350.4
	Solyc03g112425.1
	Solyc03g112450.4
	Solyc03g112660.3
	Solyc03g112910.3
	Solyc03g113000.3
	Solyc03g113040.4
	Solyc03g113140.3
	Solyc03g113250.4
	Solyc03g113370.3
	Solyc03g113640.4
	Solyc03g113700.3
	Solyc03g113770.3
	Solyc03g113900.4
	Solyc03g113920.4
	Solyc03g113950.4
	Solyc03g113960.4
	Solyc03g113970.4
	Solyc03g113980.3
	Solyc03g114060.3
	Solyc03g114070.3
	Solyc03g114110.4
	Solyc03g114150.3
	Solyc03g114210.3
	Solyc03g114280.3
	Solyc03g114290.4
	Solyc03g114300.4
	Solyc03g114460.3
	Solyc03g114580.4
	Solyc03g114670.4
	Solyc03g114760.3
	Solyc03g114780.3
	Solyc03g114890.4
	Solyc03g114960.4
	Solyc03g114990.2
	Solyc03g115170.1
	Solyc03g115390.4
	Solyc03g115500.3
	Solyc03g115530.4
	Solyc03g115540.2
	Solyc03g115560.3
	Solyc03g115580.4
	Solyc03g115590.4
	Solyc03g115665.1
	Solyc03g115810.3
	Solyc03g115840.4
	Solyc03g116040.2
	Solyc03g116170.3
	Solyc03g116330.3
	Solyc03g116380.4
	Solyc03g116460.4
	Solyc03g116500.4
	Solyc03g116550.4
	Solyc03g116590.3
	Solyc03g116640.4
	Solyc03g116750.3
	Solyc03g116820.4
	Solyc03g116890.3
	Solyc03g116950.2
	Solyc03g116970.3
	Solyc03g117030.2
	Solyc03g117050.4
	Solyc03g117345.1
	Solyc03g117370.3
	Solyc03g117420.4
	Solyc03g117520.3
	Solyc03g117540.4
	Solyc03g117560.3
	Solyc03g117650.4
	Solyc03g117680.4
	Solyc03g117850.4
	Solyc03g117955.1
	Solyc03g118140.3
	Solyc03g118170.3
	Solyc03g118250.4
	Solyc03g118260.3
	Solyc03g118330.3
	Solyc03g118350.4
	Solyc03g118520.4
	Solyc03g118550.3
	Solyc03g118570.4
	Solyc03g118620.3
	Solyc03g118640.3
	Solyc03g118660.3
	Solyc03g118750.4
	Solyc03g118850.4
	Solyc03g118920.3
	Solyc03g118980.2
	Solyc03g119140.4
	Solyc03g119170.3
	Solyc03g119240.3
	Solyc03g119290.3
	Solyc03g119300.4
	Solyc03g119570.3
	Solyc03g119650.3
	Solyc03g119670.3
	Solyc03g119710.4
	Solyc03g119720.4
	Solyc03g119780.4
	Solyc03g119790.3
	Solyc03g119850.2
	Solyc03g119890.4
	Solyc03g120050.3
	Solyc03g120070.4
	Solyc03g120130.4
	Solyc03g120200.2
	Solyc03g120240.3
	Solyc03g120270.4
	Solyc03g120350.3
	Solyc03g120460.4
	Solyc03g120580.3
	Solyc03g120770.4
	Solyc03g120810.4
	Solyc03g120870.3
	Solyc03g121030.2
	Solyc03g121040.4
	Solyc03g121210.4
	Solyc03g121240.1
	Solyc03g121250.3
	Solyc03g121450.3
	Solyc03g121480.3
	Solyc03g121530.3
	Solyc03g121550.3
	Solyc03g121570.3
	Solyc03g121650.3
	Solyc03g121700.4
	Solyc03g121710.2
	Solyc03g121800.4
	Solyc03g121820.3
	Solyc03g121850.3
	Solyc03g121870.3
	Solyc03g121920.3
	Solyc03g121940.3
	Solyc03g121950.3
	Solyc03g122160.1
	Solyc03g122240.3
	Solyc03g122310.4
	Solyc03g123500.4
	Solyc03g123520.3
	Solyc03g123600.4
	Solyc03g123640.3
	Solyc03g123750.3
	Solyc03g123760.3
	Solyc03g123830.4
	Solyc03g123890.4
	Solyc03g123900.3
	Solyc03g123920.3
	Solyc03g123950.4
	Solyc03g123960.3
	Solyc03g123970.1
	Solyc03g123980.4
	Solyc03g123990.3
	Solyc03g124010.3
	Solyc03g124030.4
	Solyc03g124040.3
	Solyc03g124060.3
	Solyc03g124068.1
	Solyc03g150102.1
	Solyc03g150117.1
	Solyc03g150118.1
	Solyc03g150136.1
	Solyc04g005000.1
	Solyc04g005030.4
	Solyc04g005080.3
	Solyc04g005190.2
	Solyc04g005250.4
	Solyc04g005280.4
	Solyc04g005310.3
	Solyc04g005380.3
	Solyc04g005490.3
	Solyc04g005540.3
	Solyc04g005620.3
	Solyc04g005653.1
	Solyc04g005690.4
	Solyc04g005730.3
	Solyc04g005830.3
	Solyc04g005860.3
	Solyc04g006940.4
	Solyc04g007015.1
	Solyc04g007060.4
	Solyc04g007100.4
	Solyc04g007290.4
	Solyc04g007380.3
	Solyc04g007425.1
	Solyc04g007520.3
	Solyc04g007540.3
	Solyc04g007610.3
	Solyc04g007710.3
	Solyc04g007880.4
	Solyc04g008040.4
	Solyc04g008050.4
	Solyc04g008210.2
	Solyc04g008240.3
	Solyc04g008400.1
	Solyc04g008450.4
	Solyc04g008500.4
	Solyc04g008560.3
	Solyc04g008630.3
	Solyc04g008640.3
	Solyc04g008660.4
	Solyc04g008760.3
	Solyc04g008840.3
	Solyc04g008910.3
	Solyc04g008950.4
	Solyc04g009000.1
	Solyc04g009020.4
	Solyc04g009050.4
	Solyc04g009060.4
	Solyc04g009130.4
	Solyc04g009140.4
	Solyc04g009230.4
	Solyc04g009340.3
	Solyc04g009360.3
	Solyc04g009430.3
	Solyc04g009453.1
	Solyc04g009480.1
	Solyc04g009500.4
	Solyc04g009520.3
	Solyc04g009580.3
	Solyc04g009610.2
	Solyc04g009620.4
	Solyc04g009790.4
	Solyc04g009960.3
	Solyc04g009990.3
	Solyc04g010070.4
	Solyc04g010220.3
	Solyc04g010280.2
	Solyc04g011350.3
	Solyc04g011380.4
	Solyc04g011420.4
	Solyc04g011463.1
	Solyc04g011550.2
	Solyc04g011615.1
	Solyc04g011670.3
	Solyc04g011680.3
	Solyc04g012140.1
	Solyc04g012160.4
	Solyc04g012170.4
	Solyc04g014400.4
	Solyc04g014460.4
	Solyc04g014560.4
	Solyc04g014710.3
	Solyc04g014960.4
	Solyc04g015040.3
	Solyc04g015160.3
	Solyc04g015190.3
	Solyc04g015450.3
	Solyc04g015490.4
	Solyc04g015580.3
	Solyc04g015690.4
	Solyc04g015760.4
	Solyc04g015950.3
	Solyc04g015970.3
	Solyc04g016010.4
	Solyc04g016050.3
	Solyc04g016130.3
	Solyc04g016175.2
	Solyc04g016250.3
	Solyc04g016370.3
	Solyc04g016460.3
	Solyc04g016540.2
	Solyc04g017610.2
	Solyc04g017680.3
	Solyc04g017700.4
	Solyc04g018055.1
	Solyc04g024530.3
	Solyc04g024590.3
	Solyc04g025160.3
	Solyc04g025180.4
	Solyc04g025210.4
	Solyc04g025260.3
	Solyc04g025290.4
	Solyc04g025610.2
	Solyc04g025730.1
	Solyc04g025990.3
	Solyc04g026100.1
	Solyc04g026200.3
	Solyc04g026220.4
	Solyc04g026380.4
	Solyc04g039650.4
	Solyc04g039670.3
	Solyc04g039730.3
	Solyc04g039950.4
	Solyc04g039970.1
	Solyc04g040130.1
	Solyc04g040160.4
	Solyc04g045340.3
	Solyc04g045470.4
	Solyc04g045590.3
	Solyc04g045660.4
	Solyc04g048900.3
	Solyc04g048950.4
	Solyc04g049010.3
	Solyc04g049090.3
	Solyc04g049130.4
	Solyc04g049140.4
	Solyc04g049150.3
	Solyc04g049360.3
	Solyc04g049490.3
	Solyc04g049620.2
	Solyc04g049630.3
	Solyc04g049670.4
	Solyc04g049690.3
	Solyc04g049770.4
	Solyc04g049790.3
	Solyc04g049910.4
	Solyc04g050050.3
	Solyc04g050150.4
	Solyc04g050310.3
	Solyc04g050470.4
	Solyc04g050540.4
	Solyc04g050545.1
	Solyc04g050720.4
	Solyc04g050760.4
	Solyc04g050820.3
	Solyc04g051120.4
	Solyc04g051190.3
	Solyc04g051240.1
	Solyc04g051280.4
	Solyc04g051310.4
	Solyc04g051570.4
	Solyc04g051580.4
	Solyc04g051600.4
	Solyc04g051670.3
	Solyc04g051680.4
	Solyc04g051700.3
	Solyc04g051780.3
	Solyc04g053120.3
	Solyc04g054140.4
	Solyc04g054180.4
	Solyc04g054200.3
	Solyc04g054320.4
	Solyc04g054490.3
	Solyc04g054700.3
	Solyc04g054820.3
	Solyc04g054890.3
	Solyc04g054910.4
	Solyc04g055010.3
	Solyc04g055120.3
	Solyc04g055180.3
	Solyc04g055230.2
	Solyc04g056340.4
	Solyc04g056540.3
	Solyc04g056570.3
	Solyc04g056590.3
	Solyc04g056650.4
	Solyc04g056713.1
	Solyc04g057960.4
	Solyc04g057990.4
	Solyc04g058050.1
	Solyc04g058200.3
	Solyc04g063210.3
	Solyc04g063230.3
	Solyc04g063370.3
	Solyc04g064470.2
	Solyc04g064480.3
	Solyc04g064510.3
	Solyc04g064560.4
	Solyc04g064660.1
	Solyc04g064680.4
	Solyc04g064720.3
	Solyc04g064820.3
	Solyc04g064880.4
	Solyc04g071010.4
	Solyc04g071087.1
	Solyc04g071320.4
	Solyc04g071340.5
	Solyc04g071350.3
	Solyc04g071470.3
	Solyc04g071540.4
	Solyc04g071580.3
	Solyc04g071660.3
	Solyc04g071730.3
	Solyc04g071880.3
	Solyc04g071990.3
	Solyc04g072010.3
	Solyc04g072035.1
	Solyc04g072140.4
	Solyc04g072200.3
	Solyc04g072230.4
	Solyc04g072510.3
	Solyc04g072540.3
	Solyc04g072670.4
	Solyc04g072700.4
	Solyc04g072740.3
	Solyc04g072770.4
	Solyc04g072830.4
	Solyc04g072880.3
	Solyc04g072890.4
	Solyc04g072910.3
	Solyc04g072930.1
	Solyc04g074090.4
	Solyc04g074140.4
	Solyc04g074500.3
	Solyc04g074630.4
	Solyc04g074660.3
	Solyc04g074710.3
	Solyc04g074790.3
	Solyc04g074800.3
	Solyc04g074890.2
	Solyc04g076020.3
	Solyc04g076110.4
	Solyc04g076140.3
	Solyc04g076180.4
	Solyc04g076200.3
	Solyc04g076300.4
	Solyc04g076340.3
	Solyc04g076350.1
	Solyc04g076390.3
	Solyc04g076510.3
	Solyc04g076530.3
	Solyc04g076660.3
	Solyc04g076690.4
	Solyc04g076810.4
	Solyc04g076830.4
	Solyc04g076880.3
	Solyc04g076920.3
	Solyc04g076990.3
	Solyc04g077030.3
	Solyc04g077120.4
	Solyc04g077180.3
	Solyc04g077310.3
	Solyc04g077500.4
	Solyc04g077535.1
	Solyc04g077560.3
	Solyc04g077650.3
	Solyc04g077680.3
	Solyc04g077755.1
	Solyc04g077790.3
	Solyc04g078090.3
	Solyc04g078140.3
	Solyc04g079160.4
	Solyc04g079210.3
	Solyc04g079320.4
	Solyc04g079430.4
	Solyc04g079540.3
	Solyc04g079770.3
	Solyc04g079800.4
	Solyc04g079840.4
	Solyc04g079940.3
	Solyc04g079950.4
	Solyc04g080020.4
	Solyc04g080050.4
	Solyc04g080170.3
	Solyc04g080340.3
	Solyc04g080350.4
	Solyc04g080360.4
	Solyc04g080370.3
	Solyc04g080420.4
	Solyc04g080440.4
	Solyc04g080670.3
	Solyc04g080770.3
	Solyc04g080800.4
	Solyc04g080900.3
	Solyc04g081170.3
	Solyc04g081340.3
	Solyc04g081400.3
	Solyc04g081420.4
	Solyc04g081755.2
	Solyc04g081850.4
	Solyc04g081950.4
	Solyc04g082060.4
	Solyc04g082130.4
	Solyc04g082160.4
	Solyc04g082290.4
	Solyc04g082340.3
	Solyc04g082360.2
	Solyc04g082400.3
	Solyc04g082420.3
	Solyc04g082450.3
	Solyc04g082480.3
	Solyc04g082490.3
	Solyc04g082600.3
	Solyc04g082620.3
	Solyc04g082745.1
	Solyc04g082750.3
	Solyc04g082830.3
	Solyc04g082900.4
	Solyc04g082920.4
	Solyc04g082980.2
	Solyc04g150111.1
	Solyc04g150113.1
	Solyc04g150128.1
	Solyc04g150132.1
	Solyc04g150158.1
	Solyc04g150166.1
	Solyc05g005000.4
	Solyc05g005070.2
	Solyc05g005120.4
	Solyc05g005210.3
	Solyc05g005620.4
	Solyc05g005630.4
	Solyc05g005730.4
	Solyc05g005740.3
	Solyc05g005750.3
	Solyc05g005760.4
	Solyc05g005860.3
	Solyc05g005890.2
	Solyc05g005990.3
	Solyc05g006090.4
	Solyc05g006110.3
	Solyc05g006200.4
	Solyc05g006410.3
	Solyc05g006490.4
	Solyc05g006630.4
	Solyc05g006640.4
	Solyc05g006680.4
	Solyc05g006710.3
	Solyc05g006760.4
	Solyc05g006810.4
	Solyc05g006870.3
	Solyc05g006910.4
	Solyc05g006960.3
	Solyc05g007020.4
	Solyc05g007030.4
	Solyc05g007050.4
	Solyc05g007060.4
	Solyc05g007150.4
	Solyc05g007190.4
	Solyc05g007220.4
	Solyc05g007420.2
	Solyc05g007500.4
	Solyc05g007780.3
	Solyc05g007800.4
	Solyc05g007850.2
	Solyc05g007990.4
	Solyc05g008040.4
	Solyc05g008350.3
	Solyc05g008420.4
	Solyc05g008430.4
	Solyc05g008580.3
	Solyc05g008770.3
	Solyc05g008790.4
	Solyc05g008860.4
	Solyc05g008870.3
	Solyc05g008900.4
	Solyc05g008920.3
	Solyc05g009040.3
	Solyc05g009070.4
	Solyc05g009140.3
	Solyc05g009190.4
	Solyc05g009390.3
	Solyc05g009540.3
	Solyc05g009600.4
	Solyc05g009670.3
	Solyc05g009710.4
	Solyc05g009760.3
	Solyc05g009870.4
	Solyc05g009980.4
	Solyc05g010070.3
	Solyc05g010100.4
	Solyc05g010280.3
	Solyc05g010340.3
	Solyc05g010400.3
	Solyc05g010440.2
	Solyc05g010460.4
	Solyc05g010620.3
	Solyc05g010780.1
	Solyc05g011960.4
	Solyc05g012130.4
	Solyc05g012200.3
	Solyc05g012270.3
	Solyc05g012290.3
	Solyc05g012400.4
	Solyc05g012620.4
	Solyc05g012640.3
	Solyc05g012790.4
	Solyc05g013050.3
	Solyc05g013130.3
	Solyc05g013140.4
	Solyc05g013180.4
	Solyc05g013210.3
	Solyc05g013240.4
	Solyc05g013260.3
	Solyc05g013400.4
	Solyc05g013490.4
	Solyc05g013500.4
	Solyc05g013530.4
	Solyc05g013560.3
	Solyc05g013660.4
	Solyc05g013710.3
	Solyc05g013740.3
	Solyc05g013750.3
	Solyc05g013770.4
	Solyc05g013860.4
	Solyc05g014050.3
	Solyc05g014110.3
	Solyc05g014160.4
	Solyc05g014190.4
	Solyc05g014200.3
	Solyc05g014230.3
	Solyc05g014390.4
	Solyc05g014640.3
	Solyc05g014760.3
	Solyc05g015040.4
	Solyc05g015050.3
	Solyc05g015210.4
	Solyc05g015320.3
	Solyc05g015460.3
	Solyc05g015510.3
	Solyc05g015610.3
	Solyc05g015710.3
	Solyc05g015780.1
	Solyc05g015860.4
	Solyc05g015920.3
	Solyc05g016030.3
	Solyc05g016180.3
	Solyc05g016230.3
	Solyc05g016260.3
	Solyc05g016330.3
	Solyc05g016410.3
	Solyc05g016440.3
	Solyc05g017790.1
	Solyc05g017840.4
	Solyc05g017860.3
	Solyc05g017890.4
	Solyc05g017900.3
	Solyc05g017955.1
	Solyc05g017990.4
	Solyc05g018130.3
	Solyc05g018150.3
	Solyc05g018210.3
	Solyc05g018300.3
	Solyc05g018340.4
	Solyc05g018510.3
	Solyc05g018520.3
	Solyc05g018650.4
	Solyc05g018747.1
	Solyc05g018810.4
	Solyc05g023710.3
	Solyc05g023760.3
	Solyc05g023995.1
	Solyc05g024120.3
	Solyc05g024160.3
	Solyc05g024190.3
	Solyc05g025510.3
	Solyc05g025650.3
	Solyc05g025725.1
	Solyc05g025790.3
	Solyc05g025907.1
	Solyc05g026080.4
	Solyc05g026180.2
	Solyc05g026217.1
	Solyc05g026245.1
	Solyc05g026360.4
	Solyc05g026380.3
	Solyc05g026550.3
	Solyc05g032660.4
	Solyc05g041420.4
	Solyc05g041430.3
	Solyc05g041530.3
	Solyc05g041540.4
	Solyc05g043350.4
	Solyc05g043390.2
	Solyc05g046290.3
	Solyc05g046390.3
	Solyc05g047520.4
	Solyc05g047550.4
	Solyc05g048770.3
	Solyc05g048810.4
	Solyc05g049900.3
	Solyc05g049950.3
	Solyc05g050020.3
	Solyc05g050220.3
	Solyc05g050320.4
	Solyc05g050360.3
	Solyc05g050630.4
	Solyc05g050740.3
	Solyc05g050770.4
	Solyc05g050800.3
	Solyc05g050810.4
	Solyc05g050910.3
	Solyc05g050940.4
	Solyc05g051230.4
	Solyc05g051490.3
	Solyc05g051500.4
	Solyc05g051520.3
	Solyc05g051630.4
	Solyc05g051680.4
	Solyc05g051750.3
	Solyc05g051800.3
	Solyc05g052010.2
	Solyc05g052200.4
	Solyc05g052210.3
	Solyc05g052220.3
	Solyc05g052260.3
	Solyc05g052630.4
	Solyc05g052700.4
	Solyc05g052820.3
	Solyc05g052850.3
	Solyc05g052880.4
	Solyc05g052910.4
	Solyc05g052920.4
	Solyc05g052960.4
	Solyc05g053100.3
	Solyc05g053130.3
	Solyc05g053230.3
	Solyc05g053410.4
	Solyc05g053835.2
	Solyc05g053900.4
	Solyc05g053930.4
	Solyc05g053950.4
	Solyc05g054010.4
	Solyc05g054080.3
	Solyc05g054130.4
	Solyc05g054150.3
	Solyc05g054180.3
	Solyc05g054210.3
	Solyc05g054220.3
	Solyc05g054230.4
	Solyc05g054310.4
	Solyc05g054390.4
	Solyc05g054460.3
	Solyc05g054520.4
	Solyc05g054545.1
	Solyc05g054560.3
	Solyc05g054570.3
	Solyc05g054710.3
	Solyc05g054740.3
	Solyc05g054750.3
	Solyc05g054910.3
	Solyc05g054930.3
	Solyc05g054950.2
	Solyc05g054980.3
	Solyc05g055010.4
	Solyc05g055100.2
	Solyc05g055110.4
	Solyc05g055340.4
	Solyc05g055360.4
	Solyc05g055390.3
	Solyc05g055430.4
	Solyc05g055540.3
	Solyc05g055600.4
	Solyc05g055910.4
	Solyc05g055940.3
	Solyc05g056030.3
	Solyc05g056040.3
	Solyc05g056140.4
	Solyc05g056150.4
	Solyc05g056260.2
	Solyc05g056280.2
	Solyc05g056320.3
	Solyc05g056460.4
	Solyc05g056480.3
	Solyc05g056590.4
	Solyc05g150106.1
	Solyc05g150152.1
	Solyc06g005080.4
	Solyc06g005100.3
	Solyc06g005190.4
	Solyc06g005290.3
	Solyc06g005410.3
	Solyc06g005570.4
	Solyc06g005590.4
	Solyc06g005635.1
	Solyc06g005670.4
	Solyc06g005840.4
	Solyc06g005990.4
	Solyc06g006010.3
	Solyc06g006100.3
	Solyc06g007110.3
	Solyc06g007260.1
	Solyc06g007275.1
	Solyc06g007310.4
	Solyc06g007590.3
	Solyc06g007600.3
[truncated: 1,907 more rows]

## Sheet: DEGs
DEGs_SR30-OEvsWT_6354 (total)
Upregulated DEGs_3079			Downregulated DEGs_3275
Gene ID	log2FoldChange		GeneSymbol	log2FoldChange
Solyc09g007020.1	12.0251		Solyc09g010120.2	-1.00007
Solyc10g045150.1	9.81872		Solyc05g052100.3	-1.00082
Solyc03g098790.3	9.46522		Solyc02g076720.3	-1.00159
Solyc03g150139.1	9.43341		Solyc06g007160.4	-1.00165
Solyc08g067690.2	9.38472		Solyc05g050980.3	-1.00194
Solyc10g150115.1	9.22798		Solyc01g087760.2	-1.00202
Solyc02g086040.2	8.61127		Solyc07g045210.1	-1.00219
Solyc04g054256.1	8.57083		Solyc03g117840.4	-1.00222
Solyc12g005680.3	8.32477		Solyc08g065940.4	-1.00227
Solyc07g056180.2	8.28068		Solyc10g079500.2	-1.0023
Solyc12g044954.1	8.19904		Solyc09g098330.3	-1.00251
Solyc05g051890.1	8.12499		Solyc05g007420.2	-1.00471
Solyc10g045155.1	8.11892		Solyc09g082720.3	-1.00544
Solyc10g012090.2	8.00267		Solyc09g056450.4	-1.00582
Solyc02g087090.4	7.95728		Solyc02g011680.4	-1.0059
Solyc03g025640.2	7.86431		Solyc07g062410.4	-1.00606
Solyc03g083850.1	7.81374		Solyc04g072890.4	-1.00614
Solyc07g042430.1	7.7731		Solyc11g040223.1	-1.00639
Solyc12g057080.2	7.76528		Solyc10g085400.3	-1.00665
Solyc02g085800.2	7.66108		Solyc05g016330.3	-1.0073
Solyc04g078170.2	7.61734		Solyc01g102860.2	-1.0076
Solyc02g081345.1	7.53015		Solyc03g120840.3	-1.00833
Solyc09g055805.1	7.47006		Solyc04g076800.3	-1.00866
Solyc07g009510.1	7.41827		Solyc06g019170.3	-1.00918
Solyc12g055730.3	7.39214		Solyc03g122250.3	-1.00933
Solyc08g065710.2	7.36877		Solyc12g006450.2	-1.00955
Solyc02g036185.1	7.30564		Solyc05g005770.3	-1.00974
Solyc08g081820.4	7.29528		Solyc01g097860.4	-1.00997
Solyc09g082530.3	7.16821		Solyc07g025520.3	-1.01029
Solyc12g056750.3	7.16052		Solyc07g064230.4	-1.01052
Solyc07g045430.4	7.0185		Solyc03g113670.4	-1.01116
Solyc09g097950.3	6.94952		Solyc11g072110.2	-1.0115
Solyc03g031895.1	6.87597		Solyc02g088170.2	-1.0116
Solyc02g070120.1	6.79915		Solyc07g065730.1	-1.01168
Solyc04g017670.3	6.78764		Solyc03g112190.4	-1.01172
Solyc10g017985.1	6.74935		Solyc02g079210.3	-1.01232
Solyc02g038640.3	6.74627		Solyc04g080630.4	-1.01259
Solyc08g150126.1	6.70424		Solyc07g039200.4	-1.01308
Solyc11g008950.1	6.67793		Solyc10g085580.3	-1.01356
Solyc06g034030.3	6.65809		Solyc06g054250.4	-1.01363
Solyc05g018060.1	6.6392		Solyc05g006440.4	-1.01367
Solyc03g150140.1	6.62509		Solyc12g017460.1	-1.01495
Solyc06g050950.3	6.58253		Solyc01g097600.2	-1.01499
Solyc01g067040.2	6.54857		Solyc01g006630.3	-1.01517
Solyc01g066160.1	6.54122		Solyc02g068730.3	-1.01648
Solyc07g056704.1	6.47045		Solyc11g011770.3	-1.01667
Solyc04g071410.2	6.46802		Solyc06g083750.3	-1.01694
Solyc05g007110.2	6.43013		Solyc08g006780.3	-1.01701
Solyc10g078670.3	6.41347		Solyc12g094430.1	-1.01753
Solyc08g044510.4	6.39453		Solyc02g079020.4	-1.01753
Solyc03g058890.4	6.37744		Solyc08g082100.3	-1.01762
Solyc02g038810.1	6.37546		Solyc08g066390.3	-1.01777
Solyc06g043250.4	6.36108		Solyc03g119690.3	-1.0178
Solyc08g036505.2	6.35752		Solyc07g064160.3	-1.019
Solyc02g068460.1	6.35316		Solyc08g074960.3	-1.01903
Solyc01g090300.2	6.32795		Solyc05g010610.3	-1.01943
Solyc12g036715.1	6.3228		Solyc03g114640.4	-1.01945
Solyc05g025955.1	6.26763		Solyc02g084440.4	-1.01952
Solyc08g077910.3	6.26286		Solyc03g006310.4	-1.01952
Solyc03g005480.4	6.26244		Solyc06g035870.3	-1.01961
Solyc12g150132.1	6.25669		Solyc05g044480.3	-1.01962
Solyc02g077580.1	6.22912		Solyc01g095110.4	-1.01973
Solyc01g112120.4	6.2186		Solyc04g071900.4	-1.01985
Solyc03g121680.3	6.21831		Solyc02g069770.3	-1.02026
Solyc09g098080.4	6.21645		Solyc04g007170.3	-1.02036
Solyc03g093930.4	6.21638		Solyc01g110010.3	-1.02047
Solyc02g065150.2	6.21561		Solyc05g006510.2	-1.02074
Solyc03g114237.1	6.19409		Solyc02g065570.1	-1.02077
Solyc02g080840.1	6.14596		Solyc03g114850.4	-1.02092
Solyc12g009720.3	6.12766		Solyc09g083350.3	-1.02093
Solyc11g005120.3	6.12232		Solyc04g081460.2	-1.02118
Solyc10g050690.2	6.08439		Solyc04g045660.4	-1.02139
Solyc01g099810.3	6.08232		Solyc06g011570.3	-1.02148
Solyc10g079380.2	6.08145		Solyc09g007260.4	-1.02185
Solyc03g044850.1	6.07124		Solyc02g082480.3	-1.0233
Solyc06g050330.1	6.071		Solyc11g073260.2	-1.02374
Solyc04g040140.2	6.06238		Solyc02g077250.2	-1.02383
Solyc07g055480.2	6.05713		Solyc05g013680.3	-1.02444
Solyc11g044400.1	6.05561		Solyc12g014610.2	-1.02466
Solyc09g015420.3	6.04995		Solyc10g084840.2	-1.02511
Solyc10g081560.3	6.04202		Solyc02g078860.3	-1.02562
Solyc04g025755.1	6.03807		Solyc11g013150.1	-1.02593
Solyc07g009500.3	6.03716		Solyc10g009110.1	-1.02611
Solyc08g061190.1	6.03567		Solyc01g102540.3	-1.02648
Solyc07g054800.1	6.02952		Solyc06g082360.4	-1.0265
Solyc07g063400.3	6.02337		Solyc04g072940.4	-1.02675
Solyc03g116220.1	6.01589		Solyc10g080020.3	-1.02714
Solyc10g085110.3	6.0152		Solyc10g076710.3	-1.02733
Solyc08g023320.1	6.01416		Solyc05g056140.4	-1.02734
Solyc05g010550.1	6.00783		Solyc08g076370.3	-1.02751
Solyc06g050870.3	5.99645		Solyc01g098380.4	-1.02819
Solyc01g104420.1	5.9896		Solyc12g100160.3	-1.02942
Solyc04g054970.3	5.97458		Solyc02g069120.3	-1.02951
Solyc02g080020.1	5.96125		Solyc10g049210.3	-1.02969
Solyc07g015983.1	5.95695		Solyc07g008800.4	-1.02981
Solyc01g099190.4	5.95062		Solyc01g100780.3	-1.03002
Solyc09g011500.3	5.9426		Solyc08g061570.3	-1.03061
Solyc10g086460.2	5.93093		Solyc02g069680.3	-1.03066
Solyc04g071590.3	5.90004		Solyc12g010840.2	-1.03116
Solyc04g011490.4	5.88292		Solyc11g005140.1	-1.03185
Solyc09g065090.2	5.88034		Solyc03g033510.3	-1.03219
Solyc04g014995.1	5.86176		Solyc10g080590.2	-1.0327
Solyc02g030380.3	5.85984		Solyc02g091560.3	-1.03313
Solyc04g078095.1	5.85457		Solyc04g078940.3	-1.03361
Solyc10g039297.1	5.85231		Solyc11g066840.3	-1.03392
Solyc02g070190.1	5.82947		Solyc02g090070.3	-1.03404
Solyc02g086415.1	5.82277		Solyc09g011340.3	-1.03404
Solyc11g039780.1	5.81373		Solyc06g065270.4	-1.03424
Solyc04g072350.1	5.8018		Solyc03g119920.1	-1.03462
Solyc01g005390.3	5.79145		Solyc00g500296.1	-1.03496
Solyc04g040115.1	5.77133		Solyc02g065765.1	-1.03619
Solyc02g065320.2	5.7311		Solyc05g053470.3	-1.03664
Solyc08g080620.1	5.7233		Solyc03g062790.3	-1.03729
Solyc12g008900.2	5.71872		Solyc12g008830.3	-1.03733
Solyc03g006710.1	5.69218		Solyc01g068050.3	-1.03746
Solyc06g082420.4	5.69133		Solyc01g109060.4	-1.03748
Solyc09g059090.1	5.68415		Solyc02g089760.3	-1.03758
Solyc02g083950.3	5.6813		Solyc04g080420.4	-1.03798
Solyc03g114900.3	5.67917		Solyc05g054990.3	-1.03806
Solyc08g005110.1	5.65806		Solyc02g064770.4	-1.0382
Solyc01g108270.4	5.64984		Solyc07g064830.3	-1.03821
Solyc07g042720.1	5.64766		Solyc05g050720.4	-1.03824
Solyc01g102895.1	5.64462		Solyc05g015630.3	-1.03825
Solyc07g032670.3	5.64062		Solyc02g094210.1	-1.03858
Solyc03g118960.3	5.63025		Solyc06g009960.3	-1.03913
Solyc07g009230.3	5.62619		Solyc07g064710.3	-1.03931
Solyc01g112130.4	5.62612		Solyc03g112840.2	-1.03945
Solyc05g055270.1	5.59753		Solyc05g005950.3	-1.03994
Solyc06g059880.3	5.59505		Solyc02g080630.4	-1.03998
Solyc03g034140.4	5.57243		Solyc01g007890.3	-1.0402
Solyc09g005830.1	5.55318		Solyc12g088480.2	-1.04078
Solyc05g023842.1	5.55267		Solyc11g011415.1	-1.04102
Solyc08g048503.1	5.54452		Solyc10g078750.2	-1.04129
Solyc04g077300.3	5.53047		Solyc11g066020.2	-1.04144
Solyc09g075700.1	5.5292		Solyc06g007220.4	-1.04166
Solyc02g071950.1	5.51448		Solyc03g005700.1	-1.04196
Solyc03g005040.1	5.50697		Solyc02g082680.4	-1.04217
Solyc01g066970.2	5.49813		Solyc04g049720.4	-1.04224
Solyc01g150161.1	5.47442		Solyc02g094490.4	-1.04299
Solyc04g072070.3	5.46553		Solyc01g110360.3	-1.04318
Solyc08g080930.1	5.44493		Solyc12g015780.2	-1.04324
Solyc11g044390.1	5.443		Solyc06g005310.3	-1.04326
Solyc09g007010.1	5.44177		Solyc05g051400.4	-1.04412
Solyc09g066160.1	5.43003		Solyc03g121370.3	-1.04434
Solyc12g062227.1	5.40464		Solyc07g053950.1	-1.04445
Solyc10g054340.1	5.38536		Solyc08g007530.4	-1.04476
Solyc04g058205.1	5.3851		Solyc05g005310.3	-1.04477
Solyc01g057470.1	5.38473		Solyc01g056810.4	-1.04517
Solyc03g020050.3	5.3822		Solyc06g008030.3	-1.04544
Solyc10g150118.1	5.38042		Solyc02g080100.1	-1.04559
Solyc09g065387.1	5.37164		Solyc02g092510.3	-1.04614
Solyc04g078450.4	5.36621		Solyc01g007190.3	-1.0462
Solyc01g095840.2	5.36424		Solyc10g086440.2	-1.0469
Solyc08g080530.1	5.36226		Solyc06g008050.4	-1.04764
Solyc06g005240.4	5.3621		Solyc11g008510.3	-1.04772
Solyc02g069730.3	5.35823		Solyc02g081600.4	-1.04828
Solyc06g062550.4	5.34524		Solyc09g090400.4	-1.04875
Solyc03g098795.1	5.34448		Solyc01g109290.3	-1.04907
Solyc11g051090.1	5.33184		Solyc11g072480.2	-1.04911
Solyc03g097090.4	5.32976		Solyc08g008120.4	-1.04923
Solyc01g094450.1	5.32865		Solyc06g060140.4	-1.04928
Solyc06g066220.1	5.31934		Solyc02g077480.1	-1.05002
Solyc02g062310.1	5.30294		Solyc01g087370.2	-1.0508
Solyc11g065770.1	5.30255		Solyc04g077755.1	-1.05082
Solyc02g078680.1	5.29764		Solyc06g071540.3	-1.05082
Solyc03g005210.4	5.28682		Solyc02g065290.1	-1.05116
Solyc10g039197.2	5.28511		Solyc12g096760.2	-1.05119
Solyc05g018190.1	5.27961		Solyc12g044370.3	-1.05153
Solyc10g083063.1	5.27602		Solyc11g072623.1	-1.05175
Solyc02g078930.3	5.27212		Solyc04g079480.2	-1.0523
Solyc03g119900.4	5.27088		Solyc05g052520.3	-1.05279
Solyc11g051178.1	5.26645		Solyc10g080600.3	-1.05321
Solyc12g062200.1	5.26483		Solyc05g018657.1	-1.05329
Solyc04g080840.3	5.25734		Solyc09g064380.3	-1.05348
Solyc09g097810.3	5.24958		Solyc09g065630.3	-1.05351
Solyc07g056325.1	5.2495		Solyc07g053350.4	-1.05374
Solyc01g101190.3	5.23427		Solyc06g075180.1	-1.054
Solyc01g097420.1	5.22909		Solyc01g057430.3	-1.05423
Solyc04g025480.3	5.19196		Solyc08g077340.2	-1.05433
Solyc07g056510.3	5.18593		Solyc11g020040.2	-1.05545
Solyc12g096840.3	5.17773		Solyc10g008570.3	-1.0556
Solyc03g044748.1	5.16989		Solyc02g070040.1	-1.05565
Solyc03g045150.1	5.15649		Solyc02g082700.3	-1.05586
Solyc05g041760.1	5.14259		Solyc06g054010.3	-1.05587
Solyc09g065750.3	5.1317		Solyc12g044230.2	-1.05615
Solyc03g098780.2	5.12406		Solyc05g050500.1	-1.0562
Solyc12g009760.1	5.12031		Solyc02g085930.3	-1.05641
Solyc07g017420.1	5.11758		Solyc06g071670.1	-1.05642
Solyc09g065740.2	5.11633		Solyc01g008960.3	-1.05649
Solyc07g054920.2	5.11587		Solyc08g062960.4	-1.05722
Solyc06g062420.4	5.10955		Solyc03g096220.3	-1.05735
Solyc10g009440.4	5.10077		Solyc03g031460.1	-1.05736
Solyc02g069300.1	5.09877		Solyc06g008940.4	-1.05741
Solyc05g150143.1	5.09842		Solyc04g051580.4	-1.05743
Solyc01g081600.3	5.08877		Solyc11g066970.3	-1.05789
Solyc01g097430.4	5.08572		Solyc01g007250.4	-1.05829
Solyc09g042677.1	5.08468		Solyc02g084590.4	-1.05831
Solyc03g059397.1	5.07453		Solyc02g085250.4	-1.05874
Solyc06g072320.4	5.06556		Solyc08g005130.1	-1.0588
Solyc01g095080.3	5.06477		Solyc07g043490.1	-1.05913
Solyc10g039210.4	5.06319		Solyc07g065920.4	-1.05922
Solyc00g500047.1	5.05892		Solyc12g038970.3	-1.0597
Solyc03g116450.1	5.05671		Solyc04g072570.3	-1.06028
Solyc03g123690.1	5.03369		Solyc07g049310.3	-1.0603
Solyc06g082430.2	5.03058		Solyc12g042240.2	-1.0603
Solyc07g061710.2	5.03058		Solyc10g009410.1	-1.06038
Solyc04g045280.2	5.02932		Solyc11g031960.2	-1.06048
Solyc06g067980.3	5.02363		Solyc12g010350.3	-1.06075
Solyc04g026170.3	5.01673		Solyc02g088230.3	-1.06171
Solyc12g019770.1	5.01333		Solyc01g095430.3	-1.06185
Solyc07g015987.1	4.99391		Solyc06g068680.3	-1.06195
Solyc04g056720.1	4.97361		Solyc05g053900.4	-1.06208
Solyc09g089780.3	4.97298		Solyc03g025730.3	-1.06241
Solyc03g116200.2	4.96802		Solyc06g048470.4	-1.06273
Solyc07g051870.1	4.96126		Solyc01g034040.1	-1.06326
Solyc08g080310.2	4.96079		Solyc09g009950.4	-1.06433
Solyc10g006095.1	4.95496		Solyc05g054315.1	-1.06623
Solyc05g051730.1	4.95294		Solyc08g079460.3	-1.06644
Solyc01g087950.3	4.94837		Solyc12g042650.2	-1.0669
Solyc12g099690.1	4.94742		Solyc03g005190.3	-1.06711
Solyc01g097400.1	4.93212		Solyc03g117100.3	-1.06714
Solyc11g018627.1	4.92081		Solyc02g092760.3	-1.06742
Solyc03g020060.3	4.91456		Solyc03g032070.3	-1.06758
Solyc06g061080.3	4.9139		Solyc07g054680.3	-1.06762
Solyc10g087040.3	4.91261		Solyc08g074600.4	-1.06768
Solyc03g096260.3	4.90874		Solyc10g007680.4	-1.06813
Solyc04g150116.1	4.90359		Solyc01g109810.2	-1.06861
Solyc09g066200.1	4.89859		Solyc10g078320.2	-1.06923
Solyc10g050050.1	4.89739		Solyc01g094220.3	-1.06966
Solyc01g056850.3	4.88703		Solyc11g070160.2	-1.0703
Solyc03g150108.1	4.87284		Solyc11g006580.3	-1.07031
Solyc04g011990.3	4.86749		Solyc11g010300.2	-1.07057
Solyc01g009790.1	4.86523		Solyc01g098410.4	-1.07173
Solyc02g093660.1	4.84946		Solyc05g016320.2	-1.072
Solyc09g074500.3	4.84037		Solyc05g006130.4	-1.0726
Solyc12g006730.1	4.83881		Solyc04g054900.3	-1.07283
Solyc03g005490.4	4.83572		Solyc06g076470.3	-1.07352
Solyc10g080210.2	4.83321		Solyc02g085210.1	-1.07368
Solyc02g071490.4	4.82089		Solyc01g108840.3	-1.07417
Solyc12g100260.1	4.82061		Solyc03g026270.3	-1.07442
Solyc08g029385.1	4.8193		Solyc02g078670.3	-1.07489
Solyc00g500236.1	4.81425		Solyc11g006210.3	-1.07533
Solyc11g073000.1	4.81191		Solyc11g072760.1	-1.07557
Solyc12g100250.3	4.8066		Solyc04g014510.3	-1.07613
Solyc04g074360.3	4.80138		Solyc03g025230.3	-1.07639
Solyc04g076730.1	4.79419		Solyc04g039670.3	-1.07645
Solyc09g090480.2	4.79074		Solyc02g082970.1	-1.07645
Solyc06g075570.2	4.78991		Solyc05g012800.1	-1.07646
Solyc09g013150.4	4.78289		Solyc01g007130.3	-1.07652
Solyc02g036190.1	4.78155		Solyc01g067290.3	-1.07722
Solyc07g054860.1	4.77105		Solyc02g038800.1	-1.07793
Solyc03g044960.2	4.76338		Solyc01g104590.3	-1.07797
Solyc01g150157.1	4.76327		Solyc11g007010.2	-1.07884
Solyc01g009370.2	4.7538		Solyc11g006200.2	-1.07903
Solyc09g090800.2	4.74849		Solyc09g065690.4	-1.07915
Solyc12g100240.1	4.74075		Solyc04g063340.3	-1.07927
Solyc05g051540.3	4.72639		Solyc07g053010.3	-1.0793
Solyc04g079260.3	4.7254		Solyc12g020120.2	-1.07981
Solyc08g006360.3	4.7233		Solyc07g064490.4	-1.08021
Solyc05g015497.1	4.72083		Solyc09g009190.4	-1.08072
Solyc06g068900.4	4.71968		Solyc11g065320.2	-1.08161
Solyc10g005440.3	4.71778		Solyc05g008090.3	-1.0819
Solyc10g080460.2	4.71417		Solyc09g075000.3	-1.082
Solyc11g069560.2	4.71236		Solyc09g090410.3	-1.08208
Solyc01g098970.3	4.71005		Solyc02g082110.4	-1.08259
Solyc12g009770.2	4.69997		Solyc05g008900.4	-1.0828
Solyc06g010090.1	4.69768		Solyc02g092480.4	-1.08282
Solyc09g010910.3	4.69478		Solyc02g072500.3	-1.08331
Solyc03g082530.1	4.68105		Solyc04g025120.2	-1.08353
Solyc05g021140.1	4.68084		Solyc01g100910.3	-1.08368
Solyc04g080660.4	4.68068		Solyc01g008940.2	-1.08462
Solyc02g076910.3	4.67867		Solyc12g038800.1	-1.08502
Solyc11g010520.1	4.6744		Solyc10g083330.1	-1.08539
Solyc06g066230.4	4.67056		Solyc01g091790.2	-1.08543
Solyc06g062690.4	4.66458		Solyc02g080660.3	-1.08561
Solyc11g067000.3	4.66445		Solyc08g061450.3	-1.08572
Solyc09g011260.2	4.66302		Solyc05g010770.4	-1.08645
Solyc12g150128.1	4.66137		Solyc01g096950.4	-1.08703
Solyc08g023340.4	4.66114		Solyc12g096810.2	-1.0871
Solyc08g006370.1	4.65953		Solyc12g036150.1	-1.08736
Solyc08g063055.1	4.65281		Solyc06g073710.4	-1.08738
Solyc02g014220.3	4.64973		Solyc08g007330.3	-1.08807
Solyc07g062370.1	4.64793		Solyc07g066390.1	-1.08835
Solyc03g115960.3	4.64667		Solyc03g077910.4	-1.0884
Solyc10g084890.3	4.64667		Solyc03g110880.4	-1.08861
Solyc06g065060.1	4.64351		Solyc01g095180.2	-1.08863
Solyc10g080510.1	4.62596		Solyc06g062520.1	-1.08924
Solyc01g102910.4	4.61997		Solyc02g070490.4	-1.08932
Solyc09g090990.2	4.61449		Solyc03g080180.4	-1.08937
Solyc12g038680.1	4.60349		Solyc01g098110.4	-1.08968
Solyc02g080030.2	4.60178		Solyc12g036450.3	-1.08988
Solyc04g053040.3	4.60033		Solyc09g150156.1	-1.09
Solyc07g008690.3	4.59818		Solyc02g067120.4	-1.09038
Solyc08g008450.3	4.59561		Solyc03g071590.3	-1.09042
Solyc04g052960.1	4.57588		Solyc04g057860.3	-1.09056
Solyc09g084470.3	4.5751		Solyc09g072820.4	-1.09063
Solyc03g097720.4	4.57382		Solyc04g079290.3	-1.0907
Solyc12g005500.3	4.57382		Solyc06g007150.4	-1.09077
Solyc02g036240.1	4.56976		Solyc02g087640.3	-1.09114
Solyc02g086300.4	4.56085		Solyc08g080000.3	-1.09182
Solyc01g066500.1	4.55765		Solyc07g008230.1	-1.09184
Solyc03g083840.3	4.55595		Solyc10g045350.2	-1.09197
Solyc10g081970.2	4.5552		Solyc02g068640.3	-1.09198
Solyc04g150134.1	4.55195		Solyc07g018010.3	-1.09206
Solyc02g086400.3	4.55117		Solyc06g005750.3	-1.09268
Solyc10g080170.1	4.55117		Solyc10g079840.2	-1.09294
Solyc06g053785.1	4.54583		Solyc07g018140.3	-1.09298
Solyc12g017545.1	4.54583		Solyc03g117040.3	-1.09358
Solyc02g086390.1	4.5371		Solyc07g056540.3	-1.0936
Solyc11g008560.2	4.5371		Solyc03g095180.3	-1.09409
Solyc07g055920.4	4.53451		Solyc02g087610.1	-1.09442
Solyc01g095830.3	4.53243		Solyc10g083760.3	-1.09443
Solyc09g014550.3	4.53094		Solyc03g079930.3	-1.09447
Solyc10g011925.1	4.52894		Solyc10g005180.3	-1.09451
Solyc01g066190.1	4.52628		Solyc02g092210.1	-1.0954
Solyc01g106070.2	4.51886		Solyc01g107180.3	-1.09614
Solyc11g008200.2	4.51682		Solyc09g014930.1	-1.09708
Solyc01g094120.3	4.51178		Solyc06g150135.1	-1.09723
Solyc01g098130.2	4.50156		Solyc09g031750.4	-1.09751
Solyc05g015890.4	4.49361		Solyc03g096800.4	-1.09754
Solyc01g097240.3	4.49252		Solyc02g090240.4	-1.09773
Solyc12g056678.1	4.48878		Solyc02g083670.4	-1.09833
Solyc06g048705.1	4.4718		Solyc06g074890.1	-1.0993
Solyc02g033055.1	4.46481		Solyc11g011440.1	-1.0994
Solyc03g096430.1	4.45351		Solyc12g014090.2	-1.09999
Solyc05g006230.2	4.45		Solyc12g009860.3	-1.1006
Solyc04g078460.3	4.4413		Solyc01g104580.3	-1.10068
Solyc02g087790.2	4.44084		Solyc08g065470.4	-1.10089
Solyc07g056706.1	4.4358		Solyc10g081300.1	-1.10095
Solyc11g062380.1	4.43395		Solyc07g045370.3	-1.10151
Solyc07g016020.1	4.43313		Solyc01g081570.3	-1.10153
Solyc11g073210.2	4.42688		Solyc02g068070.4	-1.10154
Solyc02g070110.1	4.42289		Solyc03g096760.1	-1.10208
Solyc12g019620.2	4.41593		Solyc02g090440.3	-1.1023
Solyc03g080190.3	4.41204		Solyc07g062260.3	-1.10243
Solyc01g060260.4	4.41151		Solyc10g079160.1	-1.10324
Solyc06g065050.2	4.41077		Solyc07g006220.2	-1.10324
Solyc06g007180.3	4.40712		Solyc05g016390.4	-1.10422
Solyc08g014090.1	4.40612		Solyc11g068830.2	-1.10495
Solyc05g013620.3	4.39451		Solyc02g091530.4	-1.10508
Solyc12g009170.2	4.37288		Solyc10g005910.2	-1.10635
Solyc12g019950.1	4.36886		Solyc04g076660.3	-1.10659
Solyc02g092890.1	4.36731		Solyc01g090180.4	-1.10706
Solyc01g049840.1	4.36596		Solyc08g006540.4	-1.10733
Solyc06g073587.1	4.36574		Solyc03g120640.3	-1.10744
Solyc02g078650.4	4.36287		Solyc06g068400.3	-1.10758
Solyc03g097420.3	4.36046		Solyc05g053350.3	-1.10781
Solyc09g084440.2	4.35842		Solyc09g014400.3	-1.10787
Solyc06g069130.4	4.35388		Solyc12g094720.3	-1.10794
Solyc11g065910.1	4.3501		Solyc11g069510.3	-1.10843
Solyc03g120990.3	4.34608		Solyc11g065490.2	-1.10887
Solyc11g043160.2	4.34219		Solyc07g008760.4	-1.10893
Solyc09g011110.1	4.34114		Solyc07g045540.4	-1.10901
Solyc03g116530.3	4.33949		Solyc08g077130.2	-1.10923
Solyc07g049460.3	4.33569		Solyc03g062750.1	-1.10923
Solyc02g067770.3	4.33529		Solyc08g007180.3	-1.10934
Solyc05g005440.3	4.3328		Solyc02g089690.3	-1.11033
Solyc09g015070.3	4.32523		Solyc08g075070.3	-1.11037
Solyc07g056080.1	4.3227		Solyc06g071880.4	-1.11042
Solyc08g062570.1	4.32132		Solyc11g006860.2	-1.11146
Solyc02g078500.2	4.3191		Solyc01g111320.3	-1.11163
Solyc04g074680.1	4.31389		Solyc11g012820.2	-1.11164
Solyc02g084160.3	4.31389		Solyc04g077020.3	-1.11197
Solyc12g008670.2	4.30382		Solyc07g062300.3	-1.11225
Solyc02g032000.1	4.3027		Solyc09g092260.4	-1.11245
Solyc10g075150.2	4.30247		Solyc02g031770.4	-1.11269
Solyc03g112740.2	4.30031		Solyc08g007790.3	-1.11275
Solyc10g005460.3	4.2968		Solyc03g046200.1	-1.11298
Solyc02g032910.3	4.28929		Solyc04g071670.1	-1.11306
Solyc07g006210.1	4.28929		Solyc03g114970.3	-1.11309
Solyc05g053620.3	4.28274		Solyc05g055990.4	-1.11338
Solyc11g150139.1	4.28168		Solyc04g079990.4	-1.11347
Solyc12g056674.1	4.28081		Solyc07g042300.1	-1.11394
Solyc12g009695.1	4.27909		Solyc03g116910.3	-1.11409
Solyc07g041650.3	4.27773		Solyc02g070220.3	-1.11424
Solyc04g008970.3	4.27634		Solyc12g099190.1	-1.11428
Solyc10g083580.2	4.27461		Solyc02g069050.1	-1.11448
Solyc08g067360.3	4.25902		Solyc04g015040.3	-1.11469
Solyc02g065250.2	4.25532		Solyc04g016200.1	-1.11478
Solyc12g013680.3	4.24822		Solyc05g007430.4	-1.11484
Solyc07g063850.3	4.23711		Solyc05g014110.3	-1.11517
Solyc04g050300.1	4.23396		Solyc05g055260.4	-1.11562
Solyc09g066190.1	4.23074		Solyc02g065000.1	-1.11578
Solyc06g073080.4	4.21971		Solyc02g078285.1	-1.11588
Solyc12g009730.3	4.21966		Solyc06g065650.3	-1.11598
Solyc03g122060.3	4.21865		Solyc07g042690.4	-1.11632
Solyc03g098720.3	4.20374		Solyc04g071490.3	-1.1166
Solyc04g056730.4	4.20058		Solyc12g014430.2	-1.11684
Solyc03g098670.1	4.1897		Solyc02g077430.4	-1.1169
Solyc12g017250.2	4.18947		Solyc01g091920.2	-1.11768
Solyc11g008820.2	4.18689		Solyc02g067560.1	-1.11777
Solyc09g150149.1	4.18473		Solyc04g007850.3	-1.11817
Solyc01g005800.3	4.17265		Solyc06g036120.3	-1.11887
Solyc11g007980.2	4.16198		Solyc10g047950.2	-1.11932
Solyc01g008610.4	4.1618		Solyc04g079860.1	-1.11983
Solyc08g078180.1	4.15891		Solyc03g096620.3	-1.12008
Solyc10g005710.2	4.15123		Solyc05g046130.4	-1.12034
Solyc01g066790.1	4.14139		Solyc03g006050.4	-1.12037
Solyc10g084550.3	4.13842		Solyc08g005440.3	-1.12038
Solyc05g005500.1	4.13734		Solyc12g014110.2	-1.12054
Solyc04g079250.3	4.13632		Solyc01g094720.3	-1.12092
Solyc01g008640.4	4.13351		Solyc01g091890.3	-1.12119
Solyc09g089490.4	4.12971		Solyc05g150146.1	-1.1213
Solyc03g026050.3	4.11756		Solyc01g107270.4	-1.12151
Solyc05g018407.1	4.11489		Solyc09g083150.4	-1.1221
Solyc02g093650.4	4.11473		Solyc12g042600.2	-1.12218
Solyc10g012100.1	4.10099		Solyc11g020670.1	-1.12229
Solyc06g083130.4	4.09805		Solyc06g007120.3	-1.12233
Solyc02g069270.2	4.0972		Solyc03g118860.3	-1.1224
Solyc02g079720.1	4.07821		Solyc10g050460.1	-1.12242
Solyc12g005610.3	4.06581		Solyc05g010640.3	-1.12263
Solyc04g076440.1	4.06564		Solyc02g021140.3	-1.12294
Solyc04g015220.4	4.06226		Solyc08g066520.3	-1.12311
Solyc09g091130.4	4.05926		Solyc09g065670.3	-1.12314
Solyc01g009810.3	4.05873		Solyc08g006230.4	-1.12326
Solyc06g008570.1	4.05524		Solyc02g063350.1	-1.12349
Solyc05g005450.2	4.0552		Solyc01g097280.2	-1.12417
Solyc01g044420.4	4.05273		Solyc05g047420.4	-1.12442
Solyc04g055255.1	4.04993		Solyc10g083220.3	-1.12477
Solyc08g068110.1	4.04367		Solyc03g097230.1	-1.12479
Solyc02g070130.1	4.03859		Solyc03g082480.4	-1.12528
Solyc05g007640.3	4.03169		Solyc02g077630.3	-1.1255
Solyc01g087280.2	4.03169		Solyc06g084080.4	-1.12554
Solyc10g078220.2	4.03105		Solyc03g063690.1	-1.12615
Solyc10g011930.1	4.03024		Solyc08g076310.3	-1.12635
Solyc04g045440.3	4.02088		Solyc01g097930.3	-1.12645
Solyc07g041740.1	4.01764		Solyc09g090230.2	-1.12664
Solyc08g008453.1	4.00708		Solyc06g008740.3	-1.1267
Solyc08g080560.3	4.00598		Solyc12g009250.3	-1.12688
Solyc06g068940.4	4.00114		Solyc03g019930.4	-1.12691
Solyc08g068730.1	3.99752		Solyc06g050760.1	-1.12723
Solyc09g005095.1	3.99439		Solyc06g074550.3	-1.12729
Solyc07g005270.2	3.98928		Solyc09g005230.3	-1.12789
Solyc02g092120.3	3.97708		Solyc11g068550.1	-1.12837
Solyc03g078105.1	3.97591		Solyc02g062700.3	-1.12887
Solyc06g048870.3	3.96866		Solyc12g056830.1	-1.12891
Solyc09g064640.1	3.95934		Solyc05g013850.2	-1.12894
Solyc04g071600.3	3.95769		Solyc10g079750.2	-1.129
Solyc03g034150.2	3.9428		Solyc05g055400.4	-1.12913
Solyc08g075320.4	3.93357		Solyc04g150163.1	-1.12942
Solyc01g009930.3	3.92873		Solyc01g008290.3	-1.12952
Solyc06g070960.3	3.92443		Solyc10g086640.3	-1.12999
Solyc12g097080.2	3.92418		Solyc03g097160.4	-1.13005
Solyc01g111250.3	3.92012		Solyc01g097340.3	-1.13037
Solyc12g088330.1	3.91567		Solyc02g081190.4	-1.13038
Solyc11g005860.2	3.90618		Solyc10g084630.2	-1.13072
Solyc01g067650.2	3.90559		Solyc09g072900.4	-1.1311
Solyc04g074830.1	3.89911		Solyc06g035920.3	-1.13119
Solyc01g097470.4	3.89866		Solyc11g069570.2	-1.13161
Solyc05g041770.3	3.8949		Solyc12g006030.2	-1.13238
Solyc06g048813.1	3.88983		Solyc02g036350.3	-1.13263
Solyc04g014640.2	3.87949		Solyc01g056830.3	-1.13281
Solyc11g011585.1	3.87872		Solyc05g009570.3	-1.13336
Solyc04g074780.4	3.86811		Solyc01g028810.3	-1.13351
Solyc06g075567.1	3.86739		Solyc11g018550.4	-1.13366
Solyc05g021580.3	3.8671		Solyc02g085390.4	-1.13431
Solyc03g058150.1	3.86027		Solyc11g012180.2	-1.13536
Solyc09g014820.3	3.85645		Solyc09g089730.3	-1.13562
Solyc09g005970.1	3.85616		Solyc11g069940.1	-1.1358
Solyc01g010420.3	3.85489		Solyc08g081980.4	-1.13581
Solyc10g018340.1	3.85402		Solyc06g059850.2	-1.13623
Solyc02g030290.1	3.84625		Solyc01g111040.4	-1.13643
Solyc03g025670.3	3.84577		Solyc06g066180.4	-1.13703
Solyc11g006455.1	3.84571		Solyc10g079550.3	-1.1372
Solyc04g076750.2	3.84323		Solyc12g014410.2	-1.13762
Solyc07g020870.3	3.84103		Solyc09g065475.1	-1.13788
Solyc01g080570.4	3.83977		Solyc07g042490.1	-1.13813
Solyc02g030280.2	3.83494		Solyc06g076520.1	-1.13827
Solyc11g011330.2	3.83468		Solyc06g068050.3	-1.13854
Solyc07g056600.1	3.83104		Solyc10g083600.2	-1.13894
Solyc02g036220.1	3.8309		Solyc10g085560.3	-1.13934
Solyc12g049030.1	3.82662		Solyc05g054600.3	-1.13969
Solyc12g088800.3	3.82357		Solyc08g076830.1	-1.13983
Solyc04g072280.3	3.82088		Solyc08g077950.1	-1.14064
Solyc09g005840.2	3.81888		Solyc08g075850.3	-1.1407
Solyc11g011590.2	3.8172		Solyc02g086130.4	-1.14076
Solyc03g098100.4	3.817		Solyc01g016300.1	-1.14086
Solyc10g019020.1	3.80631		Solyc02g070710.3	-1.14196
Solyc10g076380.2	3.7986		Solyc10g080190.1	-1.142
Solyc03g044662.1	3.7981		Solyc08g062370.3	-1.14326
Solyc08g005720.4	3.79617		Solyc05g009470.4	-1.14404
Solyc11g066140.2	3.79341		Solyc12g096660.3	-1.1455
Solyc08g079080.5	3.79304		Solyc08g080140.4	-1.14564
Solyc10g079630.1	3.7858		Solyc09g020130.3	-1.14573
Solyc09g082270.4	3.78517		Solyc04g079080.2	-1.14595
Solyc02g084280.3	3.78093		Solyc04g076845.1	-1.14668
Solyc03g094120.3	3.77052		Solyc10g076920.3	-1.14711
Solyc12g009130.3	3.76681		Solyc01g111260.2	-1.1472
Solyc05g055080.2	3.76367		Solyc07g064910.3	-1.14738
Solyc10g024490.2	3.76142		Solyc05g018050.1	-1.1474
Solyc09g009060.1	3.76142		Solyc08g014040.3	-1.14797
Solyc01g105070.3	3.75999		Solyc01g068350.3	-1.14812
Solyc08g066890.4	3.75974		Solyc12g008550.3	-1.14819
Solyc03g020010.1	3.74137		Solyc02g067580.3	-1.14823
Solyc04g016000.3	3.74051		Solyc01g105690.2	-1.14842
Solyc08g076620.1	3.73899		Solyc08g078790.1	-1.14924
Solyc06g009980.1	3.72616		Solyc11g042610.2	-1.15077
Solyc09g073040.3	3.72311		Solyc05g043430.4	-1.15083
Solyc03g111815.1	3.71744		Solyc07g065910.1	-1.15195
Solyc12g008930.3	3.71413		Solyc07g005010.4	-1.15341
Solyc09g090970.4	3.71263		Solyc03g150142.1	-1.15398
Solyc08g061060.3	3.70777		Solyc02g086820.3	-1.15404
Solyc02g077570.3	3.70754		Solyc06g074290.1	-1.15405
Solyc04g071070.2	3.70475		Solyc09g075950.1	-1.15456
Solyc02g086310.2	3.70179		Solyc07g040680.3	-1.15545
Solyc01g109275.1	3.70176		Solyc03g031680.3	-1.15551
Solyc02g089430.1	3.69973		Solyc08g067260.4	-1.15602
Solyc03g116470.2	3.69754		Solyc07g042440.3	-1.15707
Solyc01g080680.3	3.68965		Solyc06g060640.1	-1.15727
Solyc11g072140.3	3.6822		Solyc08g081310.4	-1.15762
Solyc02g081360.4	3.68146		Solyc08g078870.3	-1.15768
Solyc07g063880.4	3.6757		Solyc08g080070.1	-1.15769
Solyc03g006480.3	3.67537		Solyc09g009040.3	-1.1577
Solyc02g043970.1	3.67271		Solyc07g043240.4	-1.15787
Solyc02g087920.3	3.66988		Solyc05g053540.3	-1.15809
Solyc06g076060.1	3.66846		Solyc01g109790.3	-1.15868
Solyc05g054650.1	3.6582		Solyc10g150103.1	-1.15888
Solyc02g092110.3	3.6551		Solyc10g080490.2	-1.1589
Solyc03g120690.3	3.65164		Solyc02g090460.2	-1.15952
Solyc11g007460.1	3.63623		Solyc06g068450.3	-1.15974
Solyc10g086630.2	3.63137		Solyc06g010170.3	-1.16097
Solyc03g097410.1	3.62861		Solyc04g055200.3	-1.16101
Solyc02g084100.3	3.62591		Solyc09g014520.3	-1.1611
Solyc02g036180.1	3.61998		Solyc07g044880.3	-1.16201
Solyc01g095810.3	3.61793		Solyc11g069790.2	-1.16253
Solyc02g090630.4	3.60426		Solyc01g100080.3	-1.16263
Solyc05g055860.4	3.60372		Solyc11g066920.1	-1.1628
Solyc05g041780.1	3.60155		Solyc02g087510.3	-1.16295
Solyc02g080930.3	3.59393		Solyc05g005320.1	-1.16299
Solyc07g040710.3	3.59051		Solyc02g080410.3	-1.1631
Solyc05g052880.4	3.58902		Solyc12g089240.2	-1.16321
Solyc10g085210.2	3.58888		Solyc07g053230.3	-1.16334
Solyc11g006570.3	3.58583		Solyc09g064720.3	-1.16357
Solyc05g049980.3	3.58573		Solyc03g044470.4	-1.16368
Solyc10g085370.3	3.57511		Solyc10g008020.3	-1.16458
Solyc05g008910.3	3.57388		Solyc02g084350.3	-1.16522
Solyc10g008960.1	3.57191		Solyc04g074410.2	-1.16552
Solyc10g086710.3	3.56868		Solyc10g079290.2	-1.16553
Solyc12g015920.2	3.56568		Solyc07g065880.4	-1.16555
Solyc09g015140.2	3.56394		Solyc01g006330.4	-1.16582
Solyc02g069057.1	3.56283		Solyc01g080260.3	-1.16593
Solyc03g006650.2	3.56205		Solyc02g091950.4	-1.16627
Solyc12g005920.2	3.56024		Solyc01g105600.3	-1.16642
Solyc10g083400.1	3.55609		Solyc01g080910.2	-1.16662
Solyc01g109120.3	3.55297		Solyc07g047850.3	-1.16669
Solyc08g077110.4	3.54994		Solyc08g075430.3	-1.16802
Solyc05g018820.1	3.5491		Solyc04g082010.1	-1.16885
Solyc12g049255.1	3.5425		Solyc03g121720.2	-1.1691
Solyc11g012230.3	3.54073		Solyc03g059350.3	-1.16942
Solyc06g061160.1	3.53469		Solyc10g009120.2	-1.16964
Solyc01g007960.3	3.53396		Solyc11g011890.2	-1.17077
Solyc08g077490.2	3.53055		Solyc07g047790.3	-1.17098
Solyc04g074620.1	3.52939		Solyc08g008380.4	-1.17117
Solyc07g056100.1	3.52774		Solyc10g081310.2	-1.17157
Solyc08g062340.3	3.52527		Solyc01g100570.4	-1.17288
Solyc01g108220.3	3.5184		Solyc08g082860.4	-1.17346
Solyc10g078770.2	3.50312		Solyc12g088750.2	-1.1739
Solyc05g055370.1	3.50277		Solyc05g026240.3	-1.17568
Solyc02g080830.1	3.50185		Solyc08g082210.4	-1.17614
Solyc01g073720.2	3.49716		Solyc02g089950.2	-1.17618
Solyc04g014770.1	3.4954		Solyc07g009220.2	-1.17626
Solyc12g006530.2	3.49496		Solyc09g014250.3	-1.17696
Solyc05g041340.2	3.48927		Solyc03g006420.4	-1.17714
Solyc01g112315.1	3.4884		Solyc10g024410.2	-1.1776
Solyc05g009620.4	3.48573		Solyc07g017675.1	-1.17776
Solyc04g025530.3	3.47632		Solyc06g005600.3	-1.17781
Solyc03g098740.1	3.47345		Solyc12g014310.2	-1.17811
Solyc09g064670.3	3.4733		Solyc05g013860.4	-1.17813
Solyc04g058170.1	3.47075		Solyc03g121120.4	-1.17834
Solyc01g066890.2	3.46854		Solyc10g009070.3	-1.17886
Solyc09g009177.1	3.46707		Solyc09g098290.3	-1.1792
Solyc04g063210.3	3.46477		Solyc09g089860.4	-1.18054
Solyc05g007940.3	3.45873		Solyc08g007550.1	-1.18095
Solyc02g064620.2	3.45661		Solyc02g071310.3	-1.1815
Solyc12g150125.1	3.45574		Solyc06g060770.3	-1.18191
Solyc02g071910.1	3.45418		Solyc02g086890.3	-1.18211
Solyc06g011440.1	3.45289		Solyc02g068930.4	-1.18245
Solyc09g010220.4	3.45003		Solyc03g111050.3	-1.18262
Solyc10g081430.2	3.4496		Solyc09g015370.1	-1.18264
Solyc10g008150.1	3.44911		Solyc07g049550.3	-1.18266
Solyc00g020000.1	3.449		Solyc12g098220.2	-1.18313
Solyc11g010740.3	3.44505		Solyc02g090180.3	-1.18422
Solyc03g096385.1	3.44242		Solyc01g005460.4	-1.18424
Solyc09g090980.3	3.43942		Solyc01g080760.4	-1.18434
Solyc10g008080.3	3.43617		Solyc02g083620.3	-1.18444
Solyc06g066110.1	3.43282		Solyc09g064520.3	-1.18455
Solyc09g074600.2	3.43246		Solyc07g053730.4	-1.18509
Solyc09g009000.4	3.42648		Solyc10g005770.4	-1.18514
Solyc08g078450.3	3.42362		Solyc07g006810.3	-1.18544
Solyc05g007630.3	3.41912		Solyc06g005110.3	-1.18604
Solyc04g015530.3	3.4145		Solyc08g067840.3	-1.18647
Solyc01g008670.4	3.41048		Solyc12g036160.3	-1.18649
Solyc09g084480.3	3.40743		Solyc04g026110.4	-1.18651
Solyc08g082050.3	3.40186		Solyc04g081450.3	-1.18654
Solyc02g093180.3	3.39868		Solyc06g084625.1	-1.18775
Solyc11g069680.1	3.39776		Solyc06g071290.3	-1.18784
Solyc02g079440.3	3.39641		Solyc09g065850.4	-1.18796
Solyc10g045580.1	3.396		Solyc04g007425.1	-1.18822
Solyc12g036267.1	3.39003		Solyc10g083110.3	-1.1885
Solyc10g085860.1	3.38587		Solyc02g085950.4	-1.18902
Solyc11g067190.3	3.38425		Solyc03g116800.4	-1.18909
Solyc12g019760.1	3.3789		Solyc12g098660.3	-1.18931
Solyc08g006740.3	3.37789		Solyc09g074570.1	-1.18963
Solyc02g092460.3	3.37367		Solyc08g005060.3	-1.18965
Solyc11g011400.2	3.37261		Solyc09g075090.1	-1.19007
Solyc05g053150.2	3.36797		Solyc12g005070.2	-1.19013
Solyc03g096250.3	3.36743		Solyc02g050210.2	-1.1902
Solyc05g024340.1	3.36689		Solyc08g076970.3	-1.19037
Solyc03g005520.1	3.36589		Solyc07g066410.4	-1.19055
Solyc01g010690.1	3.36072		Solyc03g078100.3	-1.19155
Solyc02g063250.3	3.3567		Solyc03g078570.3	-1.19191
Solyc02g062390.3	3.35668		Solyc09g005750.3	-1.19216
Solyc10g083290.4	3.35652		Solyc03g095860.3	-1.19258
Solyc02g072480.4	3.34659		Solyc01g009050.3	-1.19306
Solyc10g007900.4	3.3343		Solyc08g066700.3	-1.1931
Solyc10g074800.3	3.33404		Solyc04g079980.3	-1.19328
Solyc02g091070.3	3.3306		Solyc05g053190.3	-1.19342
Solyc03g006470.3	3.32996		Solyc02g080600.1	-1.19342
Solyc04g007780.3	3.32949		Solyc03g096540.3	-1.19393
Solyc02g084300.1	3.32221		Solyc06g008160.4	-1.19404
Solyc05g007610.2	3.32156		Solyc04g014610.4	-1.19421
Solyc03g097440.3	3.32147		Solyc08g081390.4	-1.1944
Solyc01g097380.2	3.31635		Solyc11g071730.3	-1.19496
Solyc01g066450.3	3.31483		Solyc11g069330.1	-1.19498
Solyc12g017610.1	3.31284		Solyc02g068900.3	-1.19561
Solyc11g012240.1	3.3112		Solyc06g073550.3	-1.19573
Solyc03g033790.4	3.3099		Solyc07g043330.3	-1.19576
Solyc02g077290.2	3.30785		Solyc11g011860.1	-1.19649
Solyc04g007620.1	3.30593		Solyc06g005140.3	-1.19666
Solyc06g036440.2	3.29462		Solyc10g079490.2	-1.197
Solyc05g018380.1	3.29277		Solyc04g016390.2	-1.19748
Solyc05g055690.3	3.28656		Solyc11g070040.3	-1.1978
Solyc12g042090.1	3.28457		Solyc03g097830.3	-1.198
Solyc10g081980.2	3.28149		Solyc02g069970.4	-1.19816
Solyc02g067750.4	3.27724		Solyc05g023700.2	-1.19827
Solyc12g010660.1	3.276		Solyc08g074890.4	-1.19852
Solyc03g093890.3	3.25691		Solyc02g014720.4	-1.19858
Solyc02g063410.3	3.25427		Solyc01g109100.2	-1.19859
Solyc07g045000.4	3.25353		Solyc02g093740.3	-1.19957
Solyc05g021245.1	3.24966		Solyc04g071420.3	-1.2001
Solyc02g065310.1	3.2476		Solyc03g117010.4	-1.20072
Solyc03g058370.2	3.24707		Solyc03g097190.3	-1.20099
Solyc05g010555.1	3.23475		Solyc03g005570.3	-1.20149
Solyc06g036410.1	3.23207		Solyc05g052820.3	-1.20165
Solyc03g025680.3	3.23045		Solyc05g005140.4	-1.20214
Solyc11g072630.2	3.22774		Solyc01g080590.3	-1.20262
Solyc01g010060.2	3.22514		Solyc03g121580.3	-1.20268
Solyc06g033970.1	3.22372		Solyc08g008000.2	-1.20272
Solyc02g077350.1	3.21996		Solyc06g074420.1	-1.20298
Solyc02g062330.3	3.21549		Solyc12g011450.2	-1.20346
Solyc09g010900.1	3.21523		Solyc02g076820.4	-1.20392
Solyc01g097660.2	3.21167		Solyc10g078860.2	-1.20405
Solyc01g067330.3	3.21082		Solyc02g069910.2	-1.20456
Solyc07g009473.1	3.19785		Solyc09g075610.3	-1.20469
Solyc08g069020.1	3.19629		Solyc09g092050.4	-1.20495
Solyc09g055713.1	3.19352		Solyc06g083520.3	-1.20524
Solyc12g036320.3	3.18622		Solyc06g062840.4	-1.20554
Solyc09g082890.2	3.18528		Solyc01g009200.4	-1.20597
Solyc04g078660.2	3.18367		Solyc01g094180.4	-1.20663
Solyc02g082920.4	3.18244		Solyc02g068580.1	-1.20668
Solyc03g044830.4	3.18063		Solyc03g025170.1	-1.20725
Solyc03g098010.3	3.17129		Solyc05g006820.4	-1.20744
Solyc02g089920.1	3.16995		Solyc08g061980.4	-1.20776
Solyc09g011620.2	3.1686		Solyc08g067240.4	-1.20783
Solyc04g015110.3	3.1583		Solyc07g047960.3	-1.20797
Solyc05g053610.2	3.15725		Solyc01g044556.1	-1.20816
Solyc12g044958.1	3.15516		Solyc12g027893.1	-1.20829
Solyc08g065540.3	3.14924		Solyc12g014230.2	-1.20834
Solyc11g011600.3	3.14617		Solyc04g007110.4	-1.20903
Solyc01g066040.2	3.14278		Solyc05g006965.1	-1.20911
Solyc12g017480.3	3.14066		Solyc07g062950.4	-1.2094
Solyc09g072560.4	3.13599		Solyc10g008760.3	-1.20957
Solyc01g099170.4	3.1333		Solyc09g018890.3	-1.20996
Solyc06g068590.4	3.12912		Solyc08g082170.4	-1.21074
Solyc07g053360.4	3.12583		Solyc01g081440.3	-1.21138
Solyc09g011200.2	3.11892		Solyc02g070950.1	-1.21212
Solyc05g005340.3	3.1177		Solyc09g075030.3	-1.21239
Solyc10g079690.2	3.10926		Solyc08g066730.3	-1.21314
Solyc02g090545.1	3.10093		Solyc01g079470.4	-1.21347
Solyc10g075010.2	3.0984		Solyc03g113460.1	-1.21373
Solyc04g016460.3	3.09783		Solyc12g056220.2	-1.21441
Solyc06g076090.3	3.09545		Solyc01g106480.4	-1.21442
Solyc00g500221.1	3.09469		Solyc03g120155.1	-1.2148
Solyc01g073800.2	3.09429		Solyc11g066490.1	-1.21484
Solyc05g056170.3	3.09076		Solyc02g072020.3	-1.21495
Solyc02g065550.4	3.08806		Solyc08g068200.4	-1.21516
Solyc05g051350.2	3.08454		Solyc06g076770.3	-1.21593
Solyc06g008620.1	3.08333		Solyc05g006070.4	-1.21736
Solyc08g066270.3	3.08304		Solyc05g012940.4	-1.21796
Solyc04g051490.3	3.08239		Solyc03g097930.3	-1.21832
Solyc02g069550.1	3.08167		Solyc01g104030.3	-1.21886
Solyc01g102380.5.1	3.08119		Solyc04g011580.4	-1.21935
Solyc01g087180.4	3.07906		Solyc01g081230.2	-1.21947
Solyc02g082910.4	3.07854		Solyc02g037530.3	-1.22048
Solyc01g049820.2	3.07809		Solyc05g024160.3	-1.22076
Solyc01g096510.2	3.06993		Solyc09g065730.3	-1.22134
Solyc02g085990.1	3.06749		Solyc05g055780.4	-1.22256
Solyc11g011500.2	3.06332		Solyc03g063040.4	-1.22258
Solyc04g082290.4	3.06118		Solyc09g010400.3	-1.22268
Solyc12g042840.2	3.06054		Solyc01g103250.4	-1.22296
Solyc12g057130.3	3.05893		Solyc07g032070.3	-1.22333
Solyc06g050140.1	3.05368		Solyc11g071280.2	-1.22334
Solyc02g077070.3	3.04499		Solyc01g090920.3	-1.22338
Solyc02g082390.1	3.04404		Solyc03g111600.4	-1.22358
Solyc08g067640.1	3.04286		Solyc03g033390.3	-1.22363
Solyc02g030260.2	3.03439		Solyc04g050960.3	-1.22389
Solyc05g046010.4	3.02661		Solyc08g075920.4	-1.22409
Solyc02g084083.1	3.02579		Solyc06g069700.4	-1.22439
Solyc01g073860.3	3.02292		Solyc09g059970.3	-1.22444
Solyc02g079530.4	3.02258		Solyc03g113210.3	-1.22476
Solyc01g095310.1	3.02133		Solyc04g014790.1	-1.22489
Solyc08g059710.4	3.01645		Solyc10g008520.3	-1.22517
Solyc02g150149.1	3.01455		Solyc01g096800.3	-1.22537
Solyc08g021880.1	3.01378		Solyc02g090300.3	-1.22653
Solyc08g081360.3	3.00562		Solyc11g010810.1	-1.22671
Solyc06g069740.1	3.00361		Solyc04g081470.4	-1.22677
Solyc03g122050.1	3.00352		Solyc08g079090.4	-1.22721
Solyc06g075775.1	2.99534		Solyc11g072010.3	-1.22791
Solyc03g113810.1	2.99478		Solyc03g097650.3	-1.22796
Solyc09g082460.3	2.99344		Solyc11g062250.2	-1.22811
Solyc12g017850.2	2.99342		Solyc12g017880.3	-1.22852
Solyc02g081890.4	2.99194		Solyc02g081060.4	-1.22979
Solyc09g075820.3	2.99113		Solyc06g051060.4	-1.23041
Solyc01g081420.3	2.98881		Solyc05g055970.4	-1.23068
Solyc02g077060.2	2.9888		Solyc07g016180.3	-1.23077
Solyc08g068770.3	2.98452		Solyc03g059390.3	-1.23106
Solyc04g055160.3	2.97979		Solyc05g008800.4	-1.2315
Solyc03g116390.4	2.97903		Solyc03g111670.3	-1.23175
Solyc02g070090.1	2.97877		Solyc03g116380.4	-1.23265
Solyc09g008420.3	2.97683		Solyc02g014470.4	-1.23276
Solyc08g079900.3	2.97661		Solyc01g106780.3	-1.23335
Solyc06g076080.3	2.97178		Solyc02g061790.4	-1.23369
Solyc03g120570.3	2.97099		Solyc03g111010.4	-1.23411
Solyc05g021570.3	2.96692		Solyc05g008860.4	-1.23466
Solyc02g080060.1	2.96477		Solyc08g075150.3	-1.23495
Solyc03g071850.1	2.96355		Solyc09g008730.3	-1.23511
Solyc01g008880.3	2.96249		Solyc01g095130.4	-1.23523
Solyc11g011340.2	2.96027		Solyc08g066310.3	-1.23542
Solyc03g044520.2	2.95987		Solyc06g054260.1	-1.23553
Solyc05g052230.1	2.95371		Solyc08g083360.3	-1.23563
Solyc07g064660.1	2.94989		Solyc07g009470.3	-1.23625
Solyc10g085010.3	2.94542		Solyc03g116020.3	-1.2368
Solyc03g115665.1	2.9448		Solyc01g088400.4	-1.2369
Solyc11g044840.2	2.94249		Solyc05g024430.3	-1.23773
Solyc06g011590.3	2.94061		Solyc10g009570.3	-1.23806
Solyc05g014390.4	2.93905		Solyc09g092020.4	-1.23865
Solyc04g016470.4	2.93871		Solyc07g052210.2	-1.23876
Solyc02g077370.1	2.93765		Solyc03g111690.4	-1.2393
Solyc04g081840.4	2.93556		Solyc02g092250.3	-1.23947
Solyc07g052780.3	2.93354		Solyc10g077040.2	-1.23951
Solyc12g010280.1	2.9291		Solyc01g091240.4	-1.24042
Solyc09g089920.1	2.92843		Solyc04g073970.4	-1.24174
Solyc03g006530.3	2.92756		Solyc10g083740.3	-1.24209
Solyc02g086530.4	2.92676		Solyc02g087400.1	-1.24234
Solyc01g098280.4	2.92617		Solyc05g014650.2	-1.24257
Solyc12g010410.3	2.92177		Solyc09g083380.4	-1.24262
Solyc09g005560.4	2.91983		Solyc08g077300.3	-1.24267
Solyc02g089630.3	2.91489		Solyc04g054480.3	-1.24349
Solyc01g105110.1	2.91268		Solyc11g006340.2	-1.24358
Solyc07g062630.1	2.91214		Solyc06g069770.3	-1.24371
Solyc03g005290.2	2.89961		Solyc04g081810.4	-1.24454
Solyc10g076670.3	2.89826		Solyc10g051070.1	-1.24472
Solyc05g054360.4	2.89799		Solyc04g005250.4	-1.2448
Solyc06g060840.1	2.89388		Solyc05g051560.4	-1.24556
Solyc04g050710.1	2.88877		Solyc11g066680.1	-1.24559
Solyc01g107080.3	2.88876		Solyc07g005190.3	-1.24593
Solyc08g006730.1	2.88828		Solyc07g055030.1	-1.24692
Solyc09g015010.2	2.88479		Solyc01g098640.3	-1.24724
Solyc09g098120.3	2.88264		Solyc04g050930.3	-1.24799
Solyc06g070950.2	2.87491		Solyc01g096470.3	-1.24964
Solyc02g150137.1	2.87476		Solyc01g073880.2	-1.24982
Solyc05g009550.3	2.8738		Solyc01g090790.4	-1.25019
Solyc05g017930.2	2.87174		Solyc02g077730.3	-1.25038
Solyc03g005510.2	2.8663		Solyc03g077950.3	-1.25043
Solyc06g061210.4	2.86615		Solyc05g006040.4	-1.25049
Solyc01g080800.3	2.86581		Solyc02g088540.3	-1.25137
Solyc07g007240.3	2.86549		Solyc10g044780.2	-1.25147
Solyc07g008130.3	2.86532		Solyc03g112300.3	-1.25177
Solyc05g010000.1	2.86307		Solyc01g090670.3	-1.25186
Solyc05g052950.4	2.85553		Solyc12g099850.1	-1.25213
Solyc11g007585.1	2.85436		Solyc02g083180.4	-1.25238
Solyc01g105080.2	2.85183		Solyc04g071660.3	-1.25274
Solyc04g078350.1	2.85041		Solyc01g096920.3	-1.25276
Solyc01g088340.2	2.84738		Solyc01g096900.3	-1.25309
Solyc02g090500.3	2.84529		Solyc09g013090.4	-1.25318
Solyc02g091990.3	2.84438		Solyc06g074390.3	-1.25341
Solyc01g091300.3	2.84246		Solyc05g012920.3	-1.25358
Solyc04g016085.1	2.84065		Solyc11g007750.3	-1.25375
Solyc08g022100.1	2.84059		Solyc06g048900.1	-1.25377
Solyc10g086680.1	2.84054		Solyc02g079160.2	-1.25414
Solyc05g054380.2	2.8373		Solyc05g050570.3	-1.2542
Solyc04g050570.3	2.82987		Solyc09g059575.1	-1.25505
Solyc07g150130.1	2.82862		Solyc02g084730.3	-1.25535
Solyc03g111860.1	2.82732		Solyc06g054290.3	-1.25635
Solyc02g037500.1	2.82667		Solyc12g006690.2	-1.25699
Solyc07g006670.1	2.82632		Solyc06g076660.3	-1.257
Solyc01g066520.3	2.82139		Solyc03g080170.3	-1.25748
Solyc01g094050.1	2.81714		Solyc09g007320.4	-1.25822
Solyc03g031880.3	2.8168		Solyc11g068540.2	-1.25825
Solyc10g085890.1	2.80984		Solyc05g006870.3	-1.25851
Solyc08g062783.1	2.80924		Solyc02g068120.3	-1.25929
Solyc06g068890.1	2.8083		Solyc09g097780.2	-1.25973
Solyc03g044900.3	2.80697		Solyc07g049500.3	-1.26028
Solyc12g005540.1	2.80663		Solyc07g056580.3	-1.26204
Solyc03g116440.3	2.80586		Solyc03g025390.3	-1.26264
Solyc07g150149.1	2.80292		Solyc02g094100.4	-1.26292
Solyc12g056420.2	2.80171		Solyc07g006600.1	-1.26299
Solyc03g116620.3	2.80074		Solyc09g091270.3	-1.26328
Solyc02g090700.2	2.79964		Solyc06g061230.3	-1.26417
Solyc03g095650.3	2.79822		Solyc01g007010.2	-1.26426
Solyc07g054205.1	2.79676		Solyc08g078560.3	-1.26439
Solyc03g098760.3	2.79569		Solyc07g052970.3	-1.26446
Solyc02g065090.4	2.79485		Solyc06g054580.4	-1.26483
Solyc04g011780.1	2.79087		Solyc01g087080.4	-1.26486
Solyc03g112750.4	2.78783		Solyc03g113010.3	-1.26507
Solyc10g024420.3	2.78595		Solyc04g008500.4	-1.26569
Solyc03g112735.1	2.7839		Solyc11g020780.2	-1.266
Solyc05g051720.1	2.78097		Solyc06g074630.4	-1.2661
Solyc06g075100.3	2.77913		Solyc12g027897.1	-1.26625
Solyc06g076020.3	2.77634		Solyc11g017440.3	-1.26664
Solyc03g082520.1	2.77001		Solyc03g071750.3	-1.26686
Solyc09g097960.3	2.76825		Solyc03g079960.4	-1.26826
Solyc10g018760.1	2.76262		Solyc02g070180.3	-1.26859
Solyc02g036480.1	2.76237		Solyc01g099600.4	-1.26876
Solyc02g082890.1	2.76053		Solyc04g009030.3	-1.26878
Solyc08g067340.4	2.75581		Solyc11g065040.2	-1.2692
Solyc09g092600.3	2.75361		Solyc03g005050.3	-1.2697
Solyc07g006500.3	2.75315		Solyc11g007810.3	-1.27018
Solyc05g051380.4	2.75002		Solyc08g045780.4	-1.27063
Solyc01g058250.2	2.74772		Solyc08g067050.3	-1.27071
Solyc06g075520.3	2.74659		Solyc03g033280.1	-1.2708
Solyc11g007970.2	2.74472		Solyc01g109610.4	-1.27109
Solyc05g056620.2	2.74342		Solyc12g017970.1	-1.27119
Solyc08g075560.1	2.74302		Solyc06g084310.4	-1.27121
Solyc03g033750.2	2.73923		Solyc04g082970.4	-1.27153
Solyc07g005280.3	2.7385		Solyc06g073540.4	-1.27167
Solyc03g025100.1	2.73808		Solyc03g120850.4	-1.27175
Solyc03g115610.3	2.73778		Solyc06g066010.3	-1.2724
Solyc04g016560.2	2.73716		Solyc10g078160.2	-1.27396
Solyc03g033820.1	2.73408		Solyc06g068770.3	-1.27453
Solyc04g078325.1	2.734		Solyc09g074930.3	-1.27468
Solyc07g005260.1	2.73209		Solyc07g063600.3	-1.27483
Solyc11g018776.1	2.72847		Solyc12g006590.3	-1.27488
Solyc05g015495.1	2.72676		Solyc09g072800.3	-1.27493
Solyc06g008368.1	2.72629		Solyc05g013720.3	-1.27595
Solyc03g115180.3	2.72574		Solyc10g075020.3	-1.27638
Solyc08g078650.3	2.72366		Solyc06g036000.4	-1.27641
Solyc01g108900.4	2.71699		Solyc01g057200.4	-1.2767
Solyc09g092640.3	2.71493		Solyc02g086780.4	-1.2775
Solyc02g068330.2	2.71436		Solyc09g011020.4	-1.2775
Solyc11g045140.1	2.71336		Solyc05g013160.4	-1.27797
Solyc04g064880.4	2.71174		Solyc07g064520.3	-1.2781
Solyc02g082450.3	2.71136		Solyc06g062350.4	-1.27828
Solyc06g051090.3	2.71032		Solyc10g079460.1	-1.27884
Solyc09g011270.4	2.70977		Solyc06g053140.3	-1.27923
Solyc11g005840.2	2.70943		Solyc07g041970.4	-1.27929
Solyc05g054790.1	2.70175		Solyc01g088460.3	-1.27937
Solyc02g071530.2	2.69521		Solyc11g061720.1	-1.27944
Solyc11g006240.2	2.69507		Solyc04g076780.4	-1.27957
Solyc02g021680.3	2.69498		Solyc03g123580.4	-1.27957
Solyc00g020030.1	2.69478		Solyc11g071620.3	-1.27992
Solyc07g017230.3	2.69441		Solyc05g032660.4	-1.28105
Solyc11g005980.3	2.69042		Solyc06g069350.3	-1.28211
Solyc11g010210.1	2.68864		Solyc05g009700.4	-1.28261
Solyc07g021630.3	2.68855		Solyc07g007000.2	-1.28332
Solyc07g043650.3	2.68666		Solyc01g110800.3	-1.28353
Solyc02g091660.3	2.68602		Solyc09g150157.1	-1.28361
Solyc09g011870.3	2.68595		Solyc04g054880.3	-1.2848
Solyc01g105300.4	2.68082		Solyc02g069880.4	-1.28575
Solyc02g080890.3	2.67788		Solyc12g013990.3	-1.28611
Solyc12g008850.3	2.6759		Solyc03g119580.1	-1.28678
Solyc11g006270.2	2.67224		Solyc04g007700.3	-1.28741
Solyc08g016210.3	2.66857		Solyc11g011880.2	-1.28827
Solyc03g005500.1	2.665		Solyc04g081770.4	-1.28842
Solyc01g007950.4	2.66497		Solyc02g091640.3	-1.28843
Solyc10g053980.2	2.66105		Solyc01g098650.2	-1.28885
Solyc01g105370.4	2.6582		Solyc06g071570.3	-1.29075
Solyc09g011590.4	2.65734		Solyc08g081740.3	-1.29089
Solyc03g095700.1	2.65009		Solyc03g078640.1	-1.29096
Solyc09g005530.3	2.64944		Solyc08g082470.1	-1.29132
Solyc07g062685.2	2.64605		Solyc08g068800.4	-1.29154
Solyc03g116700.4	2.64435		Solyc09g074850.4	-1.29286
Solyc02g092100.1	2.64333		Solyc02g088790.3	-1.29288
Solyc05g150130.1	2.64288		Solyc03g114790.3	-1.29386
Solyc04g076550.3	2.64101		Solyc04g005460.1	-1.2942
Solyc11g073060.3	2.6399		Solyc08g080660.1	-1.29438
Solyc01g109140.3	2.63976		Solyc01g112200.3	-1.29569
Solyc03g122350.3	2.63509		Solyc06g007770.3	-1.29692
Solyc02g092870.2	2.63367		Solyc11g044750.3	-1.29701
Solyc11g071470.1	2.63204		Solyc09g074840.4	-1.29758
Solyc08g074520.2	2.63137		Solyc06g082390.4	-1.29772
Solyc02g069540.3	2.63128		Solyc08g006720.4	-1.29837
Solyc11g010670.1	2.63086		Solyc06g005680.4	-1.29843
Solyc08g005280.2	2.62915		Solyc10g008120.4	-1.29873
Solyc09g007520.3	2.62414		Solyc11g006680.3	-1.29882
Solyc12g010030.3	2.61941		Solyc02g079190.3	-1.29945
Solyc07g005490.4	2.61896		Solyc07g043230.3	-1.29949
Solyc12g150108.1	2.61888		Solyc09g092330.3	-1.29964
Solyc07g049645.1	2.61837		Solyc03g115380.3	-1.2997
Solyc08g074510.1	2.61727		Solyc03g121080.3	-1.29979
Solyc01g068630.3	2.61033		Solyc03g116670.3	-1.30009
Solyc12g005530.1	2.60951		Solyc12g088400.1	-1.30041
Solyc03g123970.1	2.60704		Solyc07g021115.1	-1.30107
Solyc04g071780.3	2.60449		Solyc06g070900.3	-1.30146
Solyc11g050930.1	2.60443		Solyc07g062040.3	-1.30147
Solyc03g078490.4	2.6011		Solyc06g008900.4	-1.30223
Solyc01g009870.3	2.59855		Solyc02g065220.4	-1.30228
Solyc09g011665.1	2.5982		Solyc04g078600.3	-1.3024
Solyc05g010030.4	2.59694		Solyc08g005245.1	-1.30276
Solyc10g083880.2	2.59254		Solyc02g092810.4	-1.30338
Solyc04g005260.3	2.59242		Solyc07g064330.3	-1.30422
Solyc04g010300.4	2.59147		Solyc03g051900.4	-1.30428
Solyc07g054810.1	2.5867		Solyc01g020357.1	-1.30476
Solyc08g068720.1	2.58578		Solyc04g078900.3	-1.30495
Solyc06g005090.3	2.58217		Solyc11g010930.2	-1.30498
Solyc03g031530.4	2.57907		Solyc11g005770.2	-1.30534
Solyc09g010940.4	2.57739		Solyc03g096350.3	-1.30556
Solyc05g021390.4	2.57686		Solyc05g009350.4	-1.30628
Solyc12g006280.3	2.57612		Solyc10g075070.3	-1.30706
Solyc12g049320.3	2.57322		Solyc09g031770.3	-1.30721
Solyc01g111970.4	2.5717		Solyc12g017360.3	-1.30727
Solyc02g061770.4	2.56978		Solyc10g085800.2	-1.30749
Solyc12g045035.1	2.56859		Solyc03g117300.4	-1.30842
Solyc07g005110.4	2.5682		Solyc04g009740.4	-1.30855
Solyc11g018750.2	2.56718		Solyc11g020210.2	-1.30888
Solyc03g020080.4	2.56653		Solyc03g120920.1	-1.30972
Solyc08g083110.4	2.56191		Solyc10g080470.1	-1.30997
Solyc01g150158.1	2.56024		Solyc09g090610.3	-1.31015
Solyc10g080410.3	2.55967		Solyc02g090100.1	-1.31035
Solyc02g082630.2	2.55885		Solyc01g100430.3	-1.31058
Solyc03g123380.1	2.55491		Solyc10g082000.3	-1.31095
Solyc03g044793.1	2.55458		Solyc11g010600.2	-1.31105
Solyc11g067250.3	2.54836		Solyc03g121010.4	-1.31134
Solyc10g081810.3	2.54781		Solyc07g053630.4	-1.31145
Solyc02g069600.3	2.54759		Solyc01g080770.3	-1.31275
Solyc10g086100.2	2.54585		Solyc02g072310.3	-1.31283
Solyc06g076300.3	2.54469		Solyc11g007610.2	-1.31316
Solyc05g052450.3	2.54349		Solyc08g082940.2	-1.31327
Solyc07g064450.4	2.54081		Solyc04g077510.4	-1.31334
Solyc08g022130.3	2.5401		Solyc06g076220.3	-1.31404
Solyc02g094270.2	2.53707		Solyc08g077850.2	-1.3144
Solyc12g005620.1	2.53694		Solyc05g018880.1	-1.31458
Solyc04g076500.4	2.53463		Solyc01g103230.3	-1.31574
Solyc12g010990.3	2.53448		Solyc04g076050.4	-1.31577
Solyc02g080290.3	2.53215		Solyc08g076020.4	-1.31724
Solyc05g056420.4	2.5286		Solyc09g089690.3	-1.31757
Solyc12g042730.1	2.52844		Solyc06g007350.4	-1.31794
Solyc11g013820.2	2.52718		Solyc02g068310.4	-1.31823
Solyc03g116690.3	2.52663		Solyc09g010550.4	-1.31835
Solyc02g071730.4	2.52627		Solyc10g079700.2	-1.31906
Solyc05g052890.3	2.52294		Solyc08g023640.1	-1.31912
Solyc02g062550.3	2.5159		Solyc09g009430.3	-1.31918
Solyc03g120830.3	2.5137		Solyc03g044100.4	-1.3199
Solyc06g064660.4	2.51368		Solyc04g064920.4	-1.32032
Solyc09g011550.3	2.51308		Solyc04g082050.3	-1.32117
Solyc10g078550.4	2.51243		Solyc08g005430.3	-1.32171
Solyc08g016220.1	2.51167		Solyc09g064740.4	-1.32224
Solyc06g060480.1	2.51122		Solyc04g082510.3	-1.32286
Solyc08g008200.3	2.50771		Solyc02g079870.4	-1.3234
Solyc10g150102.1	2.50626		Solyc07g063590.4	-1.324
Solyc07g048060.3	2.5055		Solyc06g060830.3	-1.32408
Solyc08g066067.1	2.50241		Solyc08g076520.3	-1.32458
Solyc08g066770.3	2.50146		Solyc03g113350.3	-1.32505
Solyc10g076250.2	2.49939		Solyc08g061930.4	-1.32568
Solyc01g073810.2	2.49922		Solyc01g081120.2	-1.3257
Solyc02g094190.3	2.49793		Solyc08g077140.1	-1.32763
Solyc09g009830.3	2.49628		Solyc02g067340.4	-1.32778
Solyc01g079140.2	2.49613		Solyc03g043870.3	-1.3278
Solyc04g017720.3	2.49558		Solyc09g090690.4	-1.32829
Solyc07g150133.1	2.49464		Solyc09g005010.4	-1.32863
Solyc11g068370.3	2.49393		Solyc05g008330.3	-1.32884
Solyc01g067300.3	2.49382		Solyc04g008650.4	-1.32886
Solyc10g079180.2	2.49027		Solyc06g062290.1	-1.32947
Solyc09g064330.2	2.48949		Solyc11g073010.1	-1.32966
Solyc02g086565.1	2.4863		Solyc08g082120.2	-1.32972
Solyc02g038740.4	2.48243		Solyc02g082120.3	-1.33014
Solyc05g054890.4	2.47765		Solyc09g082510.3	-1.33035
Solyc02g014190.4	2.47619		Solyc02g069020.3	-1.33055
Solyc05g015850.4	2.47305		Solyc12g096030.1	-1.33082
Solyc01g150142.1	2.47188		Solyc06g005860.3	-1.33093
Solyc03g043895.1	2.46837		Solyc03g006290.4	-1.33103
Solyc02g150116.1	2.46694		Solyc04g082140.3	-1.3311
Solyc02g094000.1	2.4669		Solyc03g120230.3	-1.33121
Solyc03g121340.1	2.46554		Solyc10g006150.3	-1.33141
Solyc00g500406.1	2.46461		Solyc07g061805.1	-1.33172
Solyc10g078190.2	2.46103		Solyc05g008040.4	-1.33177
Solyc03g122340.3	2.45996		Solyc06g053730.1	-1.33184
Solyc04g077630.3	2.45959		Solyc05g009260.1	-1.33218
Solyc08g065380.3	2.45869		Solyc03g007180.1	-1.33444
Solyc05g021520.1	2.45674		Solyc04g010140.1	-1.33516
Solyc02g084970.4	2.45484		Solyc11g069540.3	-1.33611
Solyc07g054720.2	2.45442		Solyc07g062530.3	-1.33695
Solyc01g103590.4	2.45241		Solyc07g064240.4	-1.33732
Solyc06g052020.2	2.45153		Solyc01g006830.3	-1.33752
Solyc08g074620.3	2.45116		Solyc04g079690.3	-1.33753
Solyc01g099140.4	2.44922		Solyc05g005480.2	-1.33759
Solyc05g008220.4	2.4476		Solyc02g077050.3	-1.33847
Solyc08g016150.1	2.44754		Solyc01g102980.3	-1.33894
Solyc12g019070.1	2.44719		Solyc03g019710.3	-1.33913
Solyc07g044750.3	2.44327		Solyc12g013970.3	-1.34079
Solyc12g096920.1	2.44297		Solyc01g108670.4	-1.34098
Solyc02g089460.1	2.44142		Solyc08g076430.3	-1.34125
Solyc02g065590.3	2.43858		Solyc08g082570.4	-1.34142
Solyc02g079540.2	2.43817		Solyc03g093210.3	-1.34143
Solyc02g082520.3	2.43701		Solyc05g009660.4	-1.34202
Solyc08g007090.3	2.42925		Solyc02g068890.3	-1.34206
Solyc08g007130.4	2.42913		Solyc04g005620.3	-1.34209
Solyc01g008410.3	2.42821		Solyc10g009130.4	-1.34261
Solyc06g035710.1	2.42748		Solyc02g063090.3	-1.34357
Solyc04g077950.2	2.42686		Solyc10g009400.3	-1.34403
Solyc05g006790.2	2.42463		Solyc12g070120.1	-1.34451
Solyc08g048190.1	2.42164		Solyc11g066690.2	-1.34483
Solyc08g075550.4	2.42128		Solyc08g076730.4	-1.3449
Solyc03g005980.3	2.42099		Solyc11g010270.2	-1.34734
Solyc08g068660.1	2.42094		Solyc12g098603.1	-1.34744
Solyc11g072470.3	2.4186		Solyc10g080390.2	-1.34854
Solyc06g074360.4	2.418		Solyc06g072730.4	-1.34894
Solyc03g122070.3	2.41773		Solyc01g098000.3	-1.34897
Solyc10g086575.1	2.41687		Solyc03g118680.3	-1.349
Solyc11g071480.1	2.41552		Solyc02g014310.4	-1.34901
Solyc04g016420.3	2.41547		Solyc10g083490.3	-1.34914
Solyc02g089060.3	2.41522		Solyc06g059740.4	-1.34931
Solyc02g069700.1	2.4121		Solyc10g086700.3	-1.34968
Solyc07g056280.3	2.40731		Solyc00g094530.1	-1.34968
Solyc03g113940.4	2.4036		Solyc07g014680.4	-1.35018
Solyc01g079610.3	2.39994		Solyc11g071810.2	-1.35023
Solyc02g062380.3	2.39606		Solyc02g021060.4	-1.35047
Solyc08g079300.3	2.39513		Solyc01g087500.3	-1.3507
Solyc01g007050.3	2.3905		Solyc01g079710.3	-1.35208
Solyc03g034370.1	2.38909		Solyc04g040220.3	-1.35269
Solyc08g078470.4	2.38879		Solyc08g065970.3	-1.35316
Solyc02g068670.3	2.38698		Solyc08g005610.3	-1.35383
Solyc07g005500.2	2.38483		Solyc01g109895.1	-1.35477
Solyc12g005520.1	2.38306		Solyc09g065920.3	-1.35585
Solyc11g069270.2	2.38256		Solyc02g069110.4	-1.35598
Solyc11g021060.2	2.3804		Solyc11g010920.3	-1.35599
Solyc10g086280.2	2.38035		Solyc02g080540.1	-1.35607
Solyc01g150170.1	2.37857		Solyc06g065440.1	-1.35619
Solyc00g019980.2	2.37614		Solyc12g038980.2	-1.35623
Solyc09g084450.3	2.37137		Solyc06g068880.3	-1.35644
Solyc08g082900.4	2.36934		Solyc09g065910.3	-1.35667
Solyc05g054820.1	2.36882		Solyc05g054400.3	-1.35677
Solyc03g116510.1	2.36799		Solyc08g007000.3	-1.35724
Solyc08g006750.4	2.36775		Solyc01g111590.4	-1.3574
Solyc06g074710.1	2.3667		Solyc11g006990.2	-1.3576
Solyc01g100240.3	2.36618		Solyc11g072040.2	-1.3591
Solyc05g012660.3	2.36565		Solyc06g005220.2	-1.35962
Solyc02g086410.3	2.36532		Solyc01g081400.3	-1.35967
Solyc12g098400.2	2.36427		Solyc04g074710.3	-1.3604
Solyc02g067490.3	2.36339		Solyc03g119220.3	-1.36086
Solyc04g010180.4	2.36224		Solyc04g007150.3	-1.36086
Solyc01g080010.2	2.36221		Solyc09g010430.1	-1.36097
Solyc09g097760.3	2.36172		Solyc05g007120.4	-1.3611
Solyc02g089530.3	2.35973		Solyc01g104010.2	-1.36116
Solyc03g118810.1	2.35961		Solyc06g065690.3	-1.36162
Solyc05g150123.1	2.35852		Solyc01g068075.1	-1.36206
Solyc12g042960.3	2.35663		Solyc04g074280.1	-1.36233
Solyc08g062810.1	2.35622		Solyc08g076300.3	-1.363
Solyc06g150137.1	2.35357		Solyc07g063190.3	-1.36395
Solyc08g078770.1	2.3522		Solyc01g008160.4	-1.36428
Solyc11g069735.1	2.35219		Solyc05g010320.4	-1.36445
Solyc03g113040.4	2.35173		Solyc09g091960.3	-1.36486
Solyc05g016310.1	2.35094		Solyc01g103440.3	-1.36498
Solyc02g070430.3	2.35078		Solyc04g039650.4	-1.36507
Solyc01g150147.1	2.34995		Solyc03g097870.4	-1.36521
Solyc12g057150.1	2.34587		Solyc12g019550.2	-1.36541
Solyc04g082500.4	2.34483		Solyc10g018530.2	-1.36547
Solyc07g053420.4	2.34286		Solyc06g054460.1	-1.36599
Solyc02g078150.4	2.33938		Solyc10g054470.1	-1.36672
Solyc09g082790.4	2.33934		Solyc06g060400.3	-1.36734
Solyc05g055330.3	2.33885		Solyc08g078100.1	-1.36743
Solyc07g008280.4	2.33834		Solyc08g083320.4	-1.36797
Solyc07g043310.3	2.33366		Solyc05g053590.4	-1.36797
Solyc03g096070.3	2.3324		Solyc10g005530.3	-1.36802
Solyc02g070450.2	2.33124		Solyc12g009260.3	-1.36845
Solyc04g015390.2	2.32642		Solyc06g082070.3	-1.3692
Solyc08g076550.3	2.32293		Solyc08g081260.1	-1.36935
Solyc02g094110.1	2.32218		Solyc01g106055.1	-1.37047
Solyc02g092970.3	2.31959		Solyc06g083540.4	-1.37053
Solyc04g051690.4	2.31953		Solyc04g007410.4	-1.3709
Solyc01g107860.3	2.31929		Solyc04g007800.4	-1.37177
Solyc02g084173.1	2.31646		Solyc03g097610.3	-1.37193
Solyc09g018460.1	2.31377		Solyc01g105030.3	-1.37217
Solyc07g054500.4	2.31322		Solyc10g077100.1	-1.37266
Solyc03g120260.4	2.30999		Solyc09g061760.1	-1.37309
Solyc12g088640.2	2.30806		Solyc09g057710.4	-1.37311
Solyc02g064830.4	2.30619		Solyc09g082340.2	-1.37312
Solyc10g018880.1	2.30388		Solyc12g007150.3	-1.37346
Solyc11g064930.3	2.303		Solyc10g049580.2	-1.37371
Solyc12g019320.2	2.30275		Solyc08g077840.3	-1.37416
Solyc06g054640.2	2.30205		Solyc03g026070.4	-1.37458
Solyc06g035960.3	2.30128		Solyc06g065900.4	-1.37513
Solyc09g083060.4	2.30109		Solyc09g007710.3	-1.3763
Solyc05g051920.3	2.30073		Solyc10g032567.1	-1.37636
Solyc02g080050.1	2.30024		Solyc07g006590.1	-1.37718
Solyc09g074475.1	2.29678		Solyc04g015820.1	-1.3784
Solyc06g073070.2	2.29595		Solyc06g082950.4	-1.37873
Solyc10g079910.2	2.29259		Solyc08g078760.1	-1.37888
Solyc07g065980.3	2.2923		Solyc05g054140.3	-1.37927
Solyc12g088010.2	2.29211		Solyc04g008290.4	-1.37939
Solyc01g006840.3	2.29183		Solyc12g019480.3	-1.3795
Solyc02g031990.1	2.29167		Solyc04g082310.3	-1.37951
Solyc03g115300.2	2.29076		Solyc06g072290.3	-1.37964
Solyc11g071990.2	2.29037		Solyc11g067060.3	-1.38023
Solyc01g080030.3	2.28507		Solyc03g112820.4	-1.38181
Solyc09g005090.1	2.28304		Solyc10g077130.1	-1.38187
Solyc03g098090.2	2.28273		Solyc01g111110.3	-1.38224
Solyc08g150141.1	2.27983		Solyc02g071010.1	-1.38306
Solyc10g085880.1	2.27943		Solyc01g107670.2	-1.38338
Solyc08g078970.1	2.27841		Solyc02g085780.3	-1.38374
Solyc08g008310.3	2.27463		Solyc12g096290.3	-1.38402
Solyc10g076660.2	2.27355		Solyc04g014470.3	-1.38628
Solyc04g050220.2	2.27272		Solyc04g071970.4	-1.38692
Solyc02g081180.2	2.27153		Solyc05g006050.3	-1.38696
Solyc12g088940.3	2.27022		Solyc08g065150.1	-1.38864
Solyc10g055710.2	2.26858		Solyc01g102470.2	-1.38978
Solyc02g005003.1	2.26684		Solyc02g081660.3	-1.38993
Solyc05g013710.3	2.26676		Solyc06g071310.4	-1.39039
Solyc09g065105.1	2.26491		Solyc10g084040.2	-1.39057
Solyc08g062360.3	2.26169		Solyc08g066530.4	-1.39072
Solyc11g030730.2	2.25777		Solyc01g090510.2	-1.39098
Solyc04g071770.3	2.25733		Solyc04g078120.3	-1.39156
Solyc11g066800.2	2.25718		Solyc01g102300.3	-1.39233
Solyc10g050323.1	2.25712		Solyc03g095760.3	-1.39257
Solyc11g017280.2	2.25664		Solyc10g081250.3	-1.39259
Solyc02g062860.3	2.25583		Solyc01g099750.2	-1.39273
Solyc01g098490.3	2.25576		Solyc06g075320.3	-1.39343
Solyc09g037030.2	2.25465		Solyc11g006020.2	-1.39411
Solyc02g089420.1	2.2508		Solyc01g044370.3	-1.39413
Solyc03g116580.4	2.25022		Solyc01g094910.3	-1.39527
Solyc09g090900.4	2.24966		Solyc03g005780.3	-1.39629
Solyc05g050700.1	2.24935		Solyc01g106590.4	-1.39672
Solyc03g044797.1	2.24866		Solyc06g051250.1	-1.39694
Solyc04g007380.3	2.24832		Solyc02g092950.3	-1.39733
Solyc09g150101.1	2.2477		Solyc04g014530.1	-1.39735
Solyc01g014840.3	2.24664		Solyc05g009680.1	-1.39755
Solyc06g076910.3	2.24341		Solyc07g040661.1	-1.39803
Solyc01g086680.4	2.24298		Solyc02g077310.4	-1.39839
Solyc06g064720.1	2.23912		Solyc03g033590.1	-1.39842
Solyc02g084177.1	2.23887		Solyc04g050920.3	-1.39949
Solyc06g036290.3	2.23739		Solyc06g082370.4	-1.39997
Solyc03g116460.4	2.23677		Solyc10g053910.3	-1.4
Solyc06g071830.2	2.23565		Solyc12g094420.2	-1.40139
Solyc10g062160.3	2.23267		Solyc07g006990.3	-1.40164
Solyc03g113430.3	2.23254		Solyc02g083040.1	-1.40195
Solyc11g042870.1	2.23058		Solyc07g150147.1	-1.4024
Solyc02g080090.1	2.22982		Solyc02g088780.4	-1.40274
Solyc08g068680.4	2.22941		Solyc03g025690.4	-1.40369
Solyc01g005220.3	2.22879		Solyc01g079820.3	-1.40389
Solyc07g061750.4	2.22836		Solyc04g056425.1	-1.40462
Solyc01g110500.3	2.2269		Solyc01g098600.3	-1.40487
Solyc03g043880.3	2.22535		Solyc12g006240.2	-1.40516
Solyc02g089890.4	2.22395		Solyc11g013450.2	-1.40588
Solyc03g013440.4	2.2228		Solyc07g062780.3	-1.40591
Solyc09g066400.2	2.22103		Solyc06g062310.3	-1.4061
Solyc12g087790.1	2.22089		Solyc02g062130.4	-1.4069
Solyc03g098735.1	2.2147		Solyc07g009340.2	-1.40746
Solyc07g056190.3	2.21411		Solyc08g078900.1	-1.40924
Solyc02g091250.1	2.21221		Solyc05g051520.3	-1.41029
Solyc02g079220.4	2.21156		Solyc09g007850.3	-1.41136
Solyc02g089500.4	2.2105		Solyc05g050280.3	-1.41208
Solyc03g083590.3	2.20731		Solyc02g092430.1	-1.41241
Solyc10g008180.2	2.2061		Solyc02g070260.4	-1.41299
Solyc02g081830.4	2.20489		Solyc06g150130.1	-1.41312
Solyc12g062940.3	2.20487		Solyc12g043020.2	-1.41345
Solyc03g119240.3	2.20171		Solyc04g071140.3	-1.41386
Solyc09g008670.3	2.20038		Solyc02g071580.4	-1.41479
Solyc05g026460.1	2.1998		Solyc05g014730.1	-1.4156
Solyc02g065330.1	2.1993		Solyc06g076700.1	-1.41618
Solyc11g018805.1	2.19854		Solyc03g117610.2	-1.41815
Solyc09g091000.4	2.19824		Solyc06g063370.3	-1.41822
Solyc11g022590.1	2.19822		Solyc11g069625.1	-1.41831
Solyc03g082460.1	2.19729		Solyc11g012130.2	-1.41861
Solyc01g087360.3	2.19681		Solyc12g099370.2	-1.41917
Solyc01g057910.3	2.19593		Solyc03g121030.2	-1.41955
Solyc04g009960.3	2.19534		Solyc04g009260.3	-1.41984
Solyc08g015640.1	2.1948		Solyc07g063830.3	-1.42072
Solyc12g011080.3	2.19404		Solyc11g006070.3	-1.42242
Solyc04g082590.3	2.1937		Solyc03g083610.4	-1.42262
Solyc11g006910.3	2.19344		Solyc06g068210.3	-1.42341
Solyc12g010020.3	2.19231		Solyc01g010970.3	-1.42413
Solyc01g108350.4	2.19118		Solyc02g078620.1	-1.42436
Solyc07g056410.3	2.19074		Solyc12g036650.2	-1.42502
Solyc03g093540.1	2.19062		Solyc04g081720.2	-1.42536
Solyc05g005670.1	2.18964		Solyc09g091180.3	-1.42653
Solyc02g062790.3	2.18688		Solyc10g047040.3	-1.42712
Solyc07g054410.1	2.18653		Solyc11g069880.1	-1.42765
Solyc12g096730.3	2.1863		Solyc08g066640.3	-1.42879
Solyc06g069565.2	2.18243		Solyc02g067310.4	-1.42994
Solyc09g098385.1	2.1816		Solyc09g009480.1	-1.43014
Solyc08g068690.1	2.18042		Solyc01g104780.3	-1.43073
Solyc10g054350.2	2.18029		Solyc05g050520.4	-1.43092
Solyc12g013535.1	2.18021		Solyc03g119320.1	-1.43122
Solyc12g056590.2	2.17785		Solyc02g077910.4	-1.43134
Solyc02g085010.1	2.1707		Solyc04g082720.3	-1.43265
Solyc10g007110.3	2.16366		Solyc11g013300.2	-1.43297
Solyc06g035723.1	2.16311		Solyc02g081810.4	-1.43298
Solyc04g073950.2	2.16275		Solyc02g068910.3	-1.43313
Solyc07g009180.1	2.16192		Solyc10g080130.3	-1.43325
Solyc04g008530.2	2.16001		Solyc08g079680.3	-1.43341
Solyc03g096050.3	2.1575		Solyc05g056060.4	-1.43341
Solyc08g065820.3	2.15735		Solyc02g032660.3	-1.43496
Solyc00g020020.2	2.15475		Solyc07g064970.4	-1.43506
Solyc08g083285.1	2.15448		Solyc06g082300.4	-1.43559
Solyc08g067870.2	2.15358		Solyc09g014210.3	-1.43609
Solyc11g008600.1	2.15265		Solyc01g094190.3	-1.43615
Solyc00g500222.1	2.15219		Solyc04g051780.3	-1.43621
Solyc11g011240.1	2.15119		Solyc11g006350.1	-1.43654
Solyc03g082900.3	2.15117		Solyc04g025450.3	-1.43694
Solyc02g083370.1	2.15057		Solyc04g055230.2	-1.43701
Solyc07g056470.3	2.14821		Solyc10g150145.1	-1.43719
Solyc08g023420.3	2.14697		Solyc09g009030.4	-1.43821
Solyc07g007570.1	2.14629		Solyc02g083450.3	-1.43836
Solyc06g011270.1	2.14618		Solyc08g081160.3	-1.43938
Solyc02g062460.4	2.14511		Solyc07g053600.3	-1.43948
Solyc00g020010.1	2.14479		Solyc02g080960.3	-1.44062
Solyc01g097110.2	2.14456		Solyc03g043950.4	-1.44126
Solyc07g063730.3	2.1445		Solyc06g065190.1	-1.44166
Solyc02g079460.1	2.143		Solyc03g031420.1	-1.44314
Solyc09g014910.4	2.14253		Solyc04g051480.1	-1.44329
Solyc01g104430.3	2.14217		Solyc02g080260.4	-1.4436
Solyc07g055690.1	2.13905		Solyc09g009970.3	-1.44366
Solyc02g089790.4	2.1388		Solyc04g015600.3	-1.44376
Solyc01g096320.3	2.1373		Solyc12g150119.1	-1.44452
Solyc09g059390.2	2.13614		Solyc07g054580.3	-1.44556
Solyc07g150136.1	2.13598		Solyc03g115900.4	-1.44612
Solyc02g077040.4	2.13462		Solyc02g085650.4	-1.4463
Solyc01g008130.4	2.13428		Solyc04g024840.3	-1.44652
Solyc12g006760.1	2.13295		Solyc02g084720.3	-1.44672
Solyc06g011350.3	2.13215		Solyc02g079820.4	-1.44686
Solyc08g068040.3	2.13188		Solyc04g074700.4	-1.44688
Solyc02g086650.3	2.13182		Solyc12g011150.1	-1.44688
Solyc11g007490.1	2.12828		Solyc01g095230.4	-1.44703
Solyc02g077360.1	2.12742		Solyc10g086310.1	-1.44762
Solyc07g062670.1	2.12656		Solyc08g080510.4	-1.44772
Solyc04g007250.1	2.1247		Solyc01g008930.4	-1.44781
Solyc10g086180.2	2.12362		Solyc02g078330.3	-1.44814
Solyc10g007880.4	2.12305		Solyc10g079300.2	-1.44842
Solyc05g055660.3	2.12107		Solyc03g114730.3	-1.44874
Solyc01g096420.3	2.12085		Solyc02g065470.1	-1.44957
Solyc06g076240.1	2.11692		Solyc07g054460.4	-1.44969
Solyc06g074470.3	2.11338		Solyc11g010120.2	-1.45031
Solyc12g094600.3	2.11319		Solyc02g068820.3	-1.45166
Solyc04g011480.3	2.11312		Solyc01g099230.3	-1.45215
Solyc02g081015.1	2.11297		Solyc01g094370.3	-1.45221
Solyc11g007500.2	2.11294		Solyc04g016380.3	-1.45222
Solyc03g113480.1	2.11206		Solyc05g023900.1	-1.45256
Solyc12g005380.3	2.10984		Solyc04g081070.3	-1.45294
Solyc06g065930.4	2.10887		Solyc03g046270.4	-1.45299
Solyc03g045140.4	2.10716		Solyc06g009500.1	-1.45325
Solyc09g009350.2	2.10579		Solyc03g005310.4	-1.45375
Solyc01g108040.1	2.1057		Solyc04g079740.3	-1.45404
Solyc05g016460.2	2.10527		Solyc09g092060.3	-1.45504
Solyc04g054890.3	2.10525		Solyc02g084540.3	-1.45528
Solyc04g064805.1	2.10439		Solyc08g007040.3	-1.45541
Solyc05g012180.3	2.1038		Solyc02g081680.4	-1.45565
Solyc09g011470.3	2.10295		Solyc03g051780.3	-1.45649
Solyc02g063510.1	2.1029		Solyc11g069770.2	-1.45662
Solyc03g070380.3	2.10263		Solyc03g113090.3	-1.45682
Solyc11g006740.3	2.10181		Solyc01g044375.1	-1.45831
Solyc02g088950.3	2.10006		Solyc08g081070.3	-1.45834
Solyc07g006560.3	2.09571		Solyc06g074180.3	-1.45891
Solyc03g114690.4	2.09458		Solyc12g011140.3	-1.45975
Solyc12g010160.1	2.09239		Solyc01g086900.4	-1.46007
Solyc10g038080.3	2.09227		Solyc01g066860.3	-1.46029
Solyc12g009550.2	2.08927		Solyc10g076740.3	-1.46105
Solyc04g008960.3	2.08774		Solyc04g074310.4	-1.46114
Solyc05g018405.1	2.08736		Solyc02g063280.4	-1.46129
Solyc02g088440.1	2.08729		Solyc08g065850.1	-1.46167
Solyc10g084240.3	2.08644		Solyc10g083860.3	-1.46177
Solyc11g012705.2	2.08638		Solyc01g096960.3	-1.46251
Solyc01g091360.4	2.08617		Solyc09g018790.3	-1.46255
Solyc03g122080.3	2.08576		Solyc09g007380.3	-1.46289
Solyc09g005110.3	2.08572		Solyc02g088500.1	-1.46364
Solyc04g082960.1	2.08294		Solyc09g082580.4	-1.46406
Solyc01g150165.1	2.08018		Solyc04g074150.3	-1.46427
Solyc06g051970.3	2.07866		Solyc02g069030.3	-1.46443
Solyc06g073760.3	2.07306		Solyc10g005950.3	-1.46458
Solyc02g032490.3	2.07162		Solyc06g008560.2	-1.46506
Solyc01g073905.1	2.06954		Solyc07g008540.3	-1.46554
Solyc08g068330.3	2.06905		Solyc01g090515.1	-1.46557
Solyc02g084290.3	2.06853		Solyc03g117080.4	-1.46689
Solyc03g096450.3	2.06652		Solyc09g090750.3	-1.46702
Solyc11g018774.1	2.05928		Solyc06g150101.1	-1.46733
Solyc06g048735.1	2.05916		Solyc01g107020.4	-1.46805
Solyc08g006330.3	2.05893		Solyc03g034010.3	-1.46865
Solyc07g064600.3	2.05887		Solyc08g077320.3	-1.46901
Solyc04g081510.4	2.05816		Solyc12g014440.2	-1.46938
Solyc05g050220.3	2.05678		Solyc03g098340.4	-1.47172
Solyc04g007650.4	2.05622		Solyc05g015310.3	-1.47179
Solyc01g105630.4	2.05567		Solyc05g015150.3	-1.47279
Solyc05g007950.4	2.0556		Solyc08g075510.4	-1.47322
Solyc11g067110.2	2.053		Solyc05g055010.4	-1.47335
Solyc07g056420.4	2.05054		Solyc10g050570.1	-1.47335
Solyc04g072920.4	2.05016		Solyc05g013740.3	-1.47363
Solyc08g068780.3	2.04912		Solyc04g058100.3	-1.47428
Solyc02g093270.4	2.04896		Solyc01g005100.4	-1.47505
Solyc12g056480.2	2.04758		Solyc11g010440.3	-1.47525
Solyc10g047030.3	2.04742		Solyc05g007890.4	-1.4756
Solyc08g007460.3	2.04508		Solyc03g044480.3	-1.47569
Solyc03g118340.3	2.04454		Solyc04g082750.3	-1.4757
Solyc05g051530.4	2.0444		Solyc08g080750.4	-1.47576
Solyc03g111710.3	2.04357		Solyc02g082050.3	-1.47622
Solyc12g005550.3	2.04338		Solyc02g070610.3	-1.47623
Solyc09g150119.1	2.042		Solyc11g012760.2	-1.47638
Solyc01g111050.4	2.03845		Solyc09g083280.3	-1.47699
Solyc09g065560.3	2.03789		Solyc11g011010.1	-1.47804
Solyc02g033070.1	2.03769		Solyc12g056950.2	-1.47907
Solyc03g044250.1	2.03758		Solyc04g080200.4	-1.47972
Solyc07g039570.3	2.03709		Solyc09g011690.4	-1.48099
Solyc03g096190.2	2.03599		Solyc11g065980.3	-1.48206
Solyc05g015700.1	2.03551		Solyc01g105880.4	-1.48242
Solyc02g072070.4	2.03541		Solyc04g015010.4	-1.48262
Solyc03g119660.2	2.03064		Solyc01g111340.4	-1.48351
Solyc12g089300.2	2.03046		Solyc03g083720.1	-1.48402
Solyc06g050630.3	2.03013		Solyc05g052130.3	-1.48463
Solyc05g044500.1	2.03009		Solyc06g051350.4	-1.48509
Solyc01g102390.4	2.0289		Solyc08g005490.3	-1.4854
Solyc10g055200.1	2.02879		Solyc12g039070.2	-1.48585
Solyc08g079480.3	2.02853		Solyc12g088820.2	-1.48613
Solyc10g085810.2	2.02757		Solyc09g014740.3	-1.48614
Solyc04g078090.3	2.02626		Solyc09g011420.3	-1.48709
Solyc10g050730.2	2.02519		Solyc03g096870.3	-1.48803
Solyc07g055460.3	2.02514		Solyc04g014730.4	-1.48841
Solyc01g150175.1	2.02424		Solyc06g073560.4	-1.48845
Solyc09g089640.2	2.02384		Solyc12g056540.1	-1.48866
Solyc06g082440.1	2.02325		Solyc10g008000.1	-1.48883
Solyc02g090393.1	2.02135		Solyc08g078680.4	-1.48999
Solyc07g006770.2	2.02127		Solyc04g077140.3	-1.49004
Solyc03g098320.4	2.01964		Solyc04g078750.3	-1.49092
Solyc07g055560.4	2.01945		Solyc08g081940.3	-1.49122
Solyc06g062540.3	2.01839		Solyc02g070420.2	-1.49169
Solyc12g009520.2	2.0178		Solyc11g071720.2	-1.49232
Solyc03g113120.4	2.01648		Solyc04g080540.2	-1.49412
Solyc06g066590.4	2.01424		Solyc09g013070.3	-1.49437
Solyc09g018340.2	2.01366		Solyc02g063330.3	-1.49551
Solyc10g050160.2	2.01214		Solyc08g081930.3	-1.49558
Solyc02g032950.3	2.01177		Solyc02g077260.3	-1.49576
Solyc12g094610.3	2.01034		Solyc09g064750.2	-1.49615
Solyc03g034100.4	2.00992		Solyc02g069460.3	-1.49618
Solyc02g091590.4	2.00841		Solyc04g005060.3	-1.49746
Solyc01g094430.1	2.00629		Solyc07g055710.3	-1.4979
Solyc05g016620.3	2.00466		Solyc06g084460.4	-1.49795
Solyc12g099780.2	2.00398		Solyc05g018700.4	-1.4981
Solyc07g065660.4	2.00054		Solyc02g079320.3	-1.49865
Solyc01g010180.3	1.998		Solyc06g051200.3	-1.49925
Solyc01g079780.3	1.99697		Solyc02g092845.1	-1.49995
Solyc09g011520.3	1.99663		Solyc07g025510.4	-1.50115
Solyc03g079980.2	1.99489		Solyc04g080830.4	-1.5014
Solyc02g082610.1	1.99479		Solyc03g119150.4	-1.50163
Solyc02g067790.4	1.99382		Solyc03g116560.1	-1.50338
Solyc03g120900.3	1.9914		Solyc09g083080.4	-1.50357
Solyc01g098140.4	1.99138		Solyc02g080580.1	-1.50358
Solyc11g006670.1	1.99062		Solyc12g005180.2	-1.50411
Solyc07g038130.3	1.98806		Solyc02g067320.3	-1.50412
Solyc04g005180.4	1.98781		Solyc07g006060.3	-1.50542
Solyc08g007480.2	1.98303		Solyc08g068100.3	-1.5061
Solyc08g076950.3	1.98249		Solyc11g033283.1	-1.50742
Solyc04g063200.1	1.98206		Solyc09g064920.3	-1.50749
Solyc11g056620.3	1.98105		Solyc02g088390.4	-1.50871
Solyc01g108513.1	1.98061		Solyc01g107650.3	-1.50884
Solyc04g072000.4	1.97977		Solyc06g073910.4	-1.50978
Solyc07g056200.3	1.97919		Solyc01g094790.3	-1.51019
Solyc03g116430.2	1.97722		Solyc01g088390.3	-1.5102
Solyc08g028780.1	1.9766		Solyc03g034400.3	-1.51117
Solyc01g079930.3	1.97627		Solyc06g069400.4	-1.51138
Solyc06g053260.1	1.973		Solyc01g106330.3	-1.5115
Solyc02g069800.1	1.97149		Solyc07g032710.4	-1.51286
Solyc01g006730.4	1.97118		Solyc04g079340.3	-1.51387
Solyc06g048930.4	1.96668		Solyc10g080680.3	-1.51403
Solyc12g036330.1	1.96452		Solyc04g053120.3	-1.51458
Solyc12g013830.2	1.96409		Solyc04g077470.3	-1.51552
Solyc06g066600.3	1.96299		Solyc04g081260.3	-1.51566
Solyc03g121190.4	1.96233		Solyc12g055810.1	-1.51568
Solyc02g079630.3	1.96205		Solyc04g055090.1	-1.51585
Solyc04g051280.4	1.96096		Solyc09g075720.4	-1.51702
Solyc12g099140.2	1.96027		Solyc02g062400.3	-1.51721
Solyc01g094440.1	1.95647		Solyc01g056260.1	-1.51903
Solyc08g068030.1	1.95474		Solyc04g074167.1	-1.51994
Solyc05g051583.1	1.95473		Solyc02g150135.1	-1.52049
Solyc09g075330.4	1.95459		Solyc11g007740.2	-1.52088
Solyc09g005120.3	1.95379		Solyc08g068150.4	-1.52093
Solyc02g088905.1	1.95336		Solyc02g079415.1	-1.5216
Solyc01g006360.4	1.95168		Solyc03g005760.1	-1.52201
Solyc06g036420.3	1.95034		Solyc05g007230.4	-1.52327
Solyc11g012660.2	1.95021		Solyc02g081160.3	-1.52377
Solyc12g010670.1	1.94925		Solyc01g107520.3	-1.52382
Solyc08g061480.3	1.94677		Solyc12g014330.1	-1.52432
Solyc05g007760.2	1.94654		Solyc10g086220.2	-1.52485
Solyc01g008620.4	1.9459		Solyc04g081360.3	-1.52617
Solyc07g007250.4	1.9404		Solyc08g075160.3	-1.52644
Solyc05g055730.4	1.94018		Solyc09g007110.3	-1.52674
Solyc08g078090.1	1.93937		Solyc01g109470.3	-1.52809
Solyc02g087070.4	1.93761		Solyc08g007570.4	-1.52894
Solyc02g067550.2	1.93739		Solyc11g018560.2	-1.52968
Solyc06g053550.3	1.93728		Solyc11g021365.2	-1.52976
Solyc01g017720.2	1.93604		Solyc09g082870.3	-1.5306
Solyc08g065810.1	1.936		Solyc11g072765.1	-1.53095
Solyc06g051620.3	1.93543		Solyc06g072845.1	-1.53184
Solyc10g079770.3	1.93493		Solyc07g055330.3	-1.53299
Solyc11g073236.1	1.93484		Solyc01g079580.3	-1.533
Solyc08g068790.3	1.93484		Solyc06g074730.4	-1.53345
Solyc05g041440.4	1.9344		Solyc05g005865.1	-1.53353
Solyc07g008640.3	1.93336		Solyc04g077190.4	-1.53405
Solyc08g078080.2	1.93311		Solyc01g150176.1	-1.53458
Solyc10g081745.1	1.93207		Solyc10g086210.2	-1.53527
Solyc03g034240.4	1.93109		Solyc12g095780.2	-1.53601
Solyc12g099450.3	1.92998		Solyc08g080250.4	-1.53621
Solyc01g107925.1	1.92942		Solyc05g006650.3	-1.53624
Solyc03g034250.4	1.92235		Solyc10g085670.2	-1.53789
Solyc07g056610.2	1.91954		Solyc05g050840.3	-1.53828
Solyc07g042630.4	1.91897		Solyc09g065180.3	-1.53874
Solyc06g035940.3	1.91886		Solyc11g062100.1	-1.5389
Solyc06g076980.4	1.91853		Solyc05g051240.1	-1.53994
Solyc03g115060.3	1.91776		Solyc02g024070.3	-1.53997
Solyc03g026120.3	1.91726		Solyc10g009140.3	-1.54057
Solyc05g053330.3	1.91701		Solyc03g113610.4	-1.54139
Solyc09g150125.1	1.91637		Solyc03g115000.3	-1.54177
Solyc03g033460.3	1.91539		Solyc02g032870.4	-1.54215
Solyc07g063700.2	1.91441		Solyc08g007640.1	-1.54219
Solyc02g079240.1	1.91406		Solyc01g095480.4	-1.54415
Solyc02g079450.1	1.91395		Solyc10g005640.4	-1.54417
Solyc04g008950.4	1.91364		Solyc01g109250.2	-1.5451
Solyc02g094180.3	1.91009		Solyc09g066290.3	-1.54585
Solyc08g079060.4	1.90878		Solyc01g020440.3	-1.54585
Solyc01g005160.4	1.90687		Solyc02g050330.1	-1.54612
Solyc09g089790.3	1.90674		Solyc02g020940.3	-1.54617
Solyc06g074680.4	1.90621		Solyc03g123530.4	-1.54633
Solyc09g092420.2	1.90354		Solyc05g015490.4	-1.54683
Solyc04g081960.1	1.90332		Solyc09g090770.2	-1.547
Solyc08g078510.3	1.90117		Solyc01g079830.3	-1.54775
Solyc02g072210.1	1.90023		Solyc01g106580.3	-1.54806
Solyc10g005080.3	1.90015		Solyc01g005000.3	-1.54847
Solyc01g008500.4	1.89823		Solyc09g083400.3	-1.54885
Solyc09g074350.1	1.89235		Solyc06g072680.4	-1.54945
Solyc03g034392.1	1.89074		Solyc11g020955.1	-1.54973
Solyc12g010440.3	1.88862		Solyc03g123510.3	-1.55103
Solyc04g054440.3	1.88705		Solyc07g008200.3	-1.55121
Solyc02g088180.3	1.88698		Solyc08g007270.4	-1.55159
Solyc10g009270.3	1.88513		Solyc08g067795.2	-1.55329
Solyc03g006365.1	1.88411		Solyc00g500136.1	-1.55357
Solyc10g007280.4	1.88332		Solyc01g005500.3	-1.55561
Solyc12g036800.1	1.88087		Solyc01g087540.4	-1.55666
Solyc03g098730.1	1.88008		Solyc10g076880.2	-1.55684
Solyc04g074535.1	1.87981		Solyc09g090020.4	-1.55698
Solyc06g071890.3	1.8795		Solyc01g006100.4	-1.55735
Solyc03g115870.3	1.879		Solyc04g077760.1	-1.55777
Solyc08g079910.2	1.8783		Solyc07g062730.1	-1.55819
Solyc03g098490.1	1.87685		Solyc12g095810.2	-1.55957
Solyc09g030370.3	1.87553		Solyc01g096250.2	-1.55959
Solyc05g005650.3	1.87553		Solyc10g084610.3	-1.56064
Solyc01g099100.4	1.87551		Solyc05g054020.3	-1.56076
Solyc03g097840.3	1.87487		Solyc04g054510.4	-1.56083
Solyc11g071600.2	1.87405		Solyc11g007160.2	-1.56107
Solyc00g500405.1	1.87264		Solyc10g008740.3	-1.56142
Solyc08g061847.1	1.87231		Solyc07g008900.4	-1.56246
Solyc12g036390.2	1.87092		Solyc10g081770.3	-1.56322
Solyc10g007750.1	1.86962		Solyc11g066390.2	-1.56398
Solyc10g076480.2	1.8688		Solyc04g081990.3	-1.56502
Solyc04g077580.3	1.86873		Solyc03g120060.2	-1.56519
Solyc02g090980.1	1.86765		Solyc05g150109.1	-1.56622
Solyc08g077900.3	1.86753		Solyc10g005790.3	-1.56631
Solyc09g010060.3	1.86753		Solyc11g071460.2	-1.56653
Solyc07g150104.1	1.86731		Solyc09g005740.3	-1.56653
Solyc06g073480.3	1.86499		Solyc09g007410.3	-1.56683
Solyc06g063190.3	1.86362		Solyc03g117620.4	-1.56701
Solyc05g056550.3	1.8626		Solyc04g063390.2	-1.56745
Solyc01g087150.3	1.86219		Solyc05g017840.4	-1.56759
Solyc10g076260.2	1.86126		Solyc09g091910.2	-1.56787
Solyc12g013590.2	1.86074		Solyc12g098600.1	-1.56959
Solyc08g014010.4	1.86041		Solyc08g078670.2	-1.57062
Solyc02g080070.3	1.85825		Solyc06g008220.4	-1.57067
Solyc10g051250.1	1.85816		Solyc09g007640.4	-1.57083
Solyc02g031710.3	1.85742		Solyc03g098430.4	-1.57167
Solyc03g121825.1	1.85737		Solyc02g083880.3	-1.57437
Solyc01g096930.3	1.85674		Solyc03g118130.3	-1.57458
Solyc07g051890.1	1.85598		Solyc03g123490.1	-1.57651
Solyc10g045610.1	1.85569		Solyc02g084020.3	-1.57763
Solyc05g005460.3	1.85522		Solyc11g007800.3	-1.57793
Solyc06g062720.2	1.85501		Solyc08g083240.3	-1.57815
Solyc09g061840.4	1.85423		Solyc02g063430.4	-1.57899
Solyc07g056090.1	1.85354		Solyc05g009405.1	-1.57908
Solyc02g080080.3	1.85324		Solyc08g007980.3	-1.5793
Solyc04g072270.1	1.85236		Solyc07g056140.3	-1.57932
Solyc06g051750.3	1.85003		Solyc08g007660.2	-1.58007
Solyc01g087980.4	1.84823		Solyc06g075510.4	-1.58013
Solyc08g078920.2	1.84718		Solyc02g065050.1	-1.58022
Solyc06g060680.2	1.8462		Solyc07g006530.3	-1.5805
Solyc11g062320.2	1.84382		Solyc09g011300.3	-1.58157
Solyc05g010516.1	1.8427		Solyc01g088250.4	-1.58238
Solyc07g043570.3	1.84261		Solyc01g009710.1	-1.5832
Solyc08g067380.1	1.84193		Solyc07g062440.1	-1.5835
Solyc04g005130.3	1.83883		Solyc01g109590.3	-1.58371
Solyc02g069250.4	1.83875		Solyc11g012190.3	-1.58409
Solyc04g011680.3	1.83558		Solyc06g005850.3	-1.58418
Solyc12g087920.2	1.83539		Solyc06g074370.3	-1.58446
Solyc06g059860.3	1.83424		Solyc03g124110.2	-1.58484
Solyc05g007770.3	1.83316		Solyc02g069630.3	-1.5855
Solyc11g006010.3	1.83266		Solyc09g011720.3	-1.58598
Solyc01g150168.1	1.83072		Solyc09g083190.3	-1.58672
Solyc03g116520.1	1.83046		Solyc01g096550.3	-1.58727
Solyc09g031595.1	1.82905		Solyc02g080900.3	-1.58729
Solyc02g064810.1	1.82894		Solyc08g015940.3	-1.58787
Solyc01g005140.3	1.82873		Solyc02g088650.1	-1.58951
Solyc07g053270.3	1.82728		Solyc07g054475.1	-1.59057
Solyc12g096960.2	1.82641		Solyc08g065610.3	-1.59135
Solyc04g024780.1	1.82602		Solyc06g006000.3	-1.59266
Solyc07g043560.4	1.82436		Solyc02g062910.3	-1.59324
Solyc02g093960.3	1.82383		Solyc03g034455.1	-1.59325
Solyc06g066040.2	1.82211		Solyc12g007140.3	-1.59338
Solyc03g032090.1	1.82108		Solyc10g080640.3	-1.59375
Solyc03g113900.4	1.82078		Solyc07g026730.1	-1.59481
Solyc04g076880.3	1.82066		Solyc05g012600.3	-1.5951
Solyc04g011750.3	1.81961		Solyc02g071210.3	-1.59655
Solyc01g044365.1	1.81799		Solyc06g064550.3	-1.59679
Solyc01g103580.3	1.81792		Solyc03g083290.4	-1.59715
Solyc08g080940.3	1.81608		Solyc09g090210.3	-1.59741
Solyc02g092820.4	1.81036		Solyc04g015070.3	-1.59748
Solyc12g040700.1	1.81011		Solyc07g048010.4	-1.59818
Solyc12g019080.3	1.80972		Solyc07g053710.3	-1.59823
Solyc02g071130.4	1.80744		Solyc09g082370.4	-1.59834
Solyc03g096380.3	1.80627		Solyc01g079320.4	-1.59907
Solyc01g099660.4	1.80625		Solyc02g084450.4	-1.59966
Solyc01g112340.3	1.80445		Solyc06g076290.1	-1.60003
Solyc10g087010.3	1.80431		Solyc01g150131.1	-1.60033
Solyc04g054690.3	1.80141		Solyc09g014350.3	-1.60221
Solyc02g077220.3	1.8014		Solyc01g107350.3	-1.60246
Solyc07g056110.3	1.79988		Solyc03g044150.4	-1.60366
Solyc07g063620.3	1.79973		Solyc06g060760.3	-1.60403
Solyc05g053860.4	1.79822		Solyc10g084320.3	-1.60548
Solyc04g078290.4	1.79785		Solyc11g012570.3	-1.60571
Solyc01g080870.3	1.79755		Solyc11g044937.1	-1.60606
Solyc07g056500.4	1.79725		Solyc05g014130.3	-1.60622
Solyc07g048070.3	1.79677		Solyc02g070670.4	-1.60627
Solyc09g092480.1	1.79657		Solyc11g044940.1	-1.6086
Solyc01g056320.1	1.79622		Solyc08g081170.4	-1.60872
Solyc05g051220.3	1.79512		Solyc02g087190.1	-1.60917
Solyc02g079510.3	1.79451		Solyc01g088610.4	-1.60961
Solyc02g067010.3	1.79276		Solyc02g091840.3	-1.61032
Solyc02g062050.3	1.79229		Solyc02g070705.1	-1.61067
Solyc04g057830.1	1.79107		Solyc07g063910.4	-1.61067
Solyc03g112970.1	1.79059		Solyc09g010800.5.1	-1.61105
Solyc01g079600.4	1.79005		Solyc03g112010.4	-1.61109
Solyc12g056960.2	1.78915		Solyc09g090910.3	-1.61178
Solyc08g062820.3	1.78914		Solyc06g005970.2	-1.61178
Solyc04g078280.3	1.78774		Solyc04g014680.4	-1.61327
Solyc06g072650.1	1.78735		Solyc01g005010.4	-1.61597
Solyc09g075890.3	1.78544		Solyc09g091430.4	-1.61601
Solyc03g006700.3	1.78514		Solyc06g050370.1	-1.6161
Solyc09g057603.1	1.78418		Solyc03g112930.3	-1.61698
Solyc10g082020.2	1.78414		Solyc11g072620.1	-1.61728
Solyc06g082040.2	1.7839		Solyc08g014030.1	-1.61756
Solyc03g115690.1	1.78284		Solyc03g114760.3	-1.6177
Solyc02g071430.3	1.78237		Solyc01g094280.3	-1.618
Solyc05g150117.1	1.78203		Solyc03g113290.2	-1.61921
Solyc08g007255.1	1.78171		Solyc07g055990.3	-1.62038
Solyc12g056390.1	1.77929		Solyc03g120470.4	-1.62128
Solyc07g064720.3	1.77861		Solyc10g080840.1	-1.62169
Solyc12g013700.2	1.77827		Solyc04g076070.1	-1.62228
Solyc05g007220.4	1.77818		Solyc02g088820.4	-1.62247
Solyc07g052480.3	1.77805		Solyc04g072700.4	-1.62255
Solyc08g066063.1	1.77792		Solyc01g102350.3	-1.62258
Solyc02g064680.4	1.77761		Solyc03g121620.1	-1.62388
Solyc01g090697.1	1.77719		Solyc05g006420.3	-1.62449
Solyc08g021870.3	1.77623		Solyc02g071620.3	-1.6252
Solyc08g061270.1	1.77425		Solyc07g062210.4	-1.62547
Solyc12g042460.2	1.77397		Solyc10g006360.2	-1.62573
Solyc01g008390.3	1.77396		Solyc03g013305.1	-1.6259
Solyc08g068600.3	1.77332		Solyc07g056670.3	-1.62638
Solyc05g047680.4	1.77304		Solyc12g042250.3	-1.62857
Solyc08g014170.1	1.77297		Solyc08g014130.3	-1.62912
Solyc12g009160.2	1.77269		Solyc03g112530.3	-1.62994
Solyc01g107120.3	1.77247		Solyc04g014740.3	-1.63004
Solyc05g047530.3	1.7722		Solyc02g080530.3	-1.63005
Solyc10g084400.2	1.77011		Solyc09g061250.4	-1.63063
Solyc11g070180.1	1.76996		Solyc11g073020.3	-1.63074
Solyc10g078230.3	1.76963		Solyc11g005560.3	-1.63187
Solyc07g066160.1	1.7693		Solyc04g057790.1	-1.63263
Solyc08g080540.3	1.769		Solyc04g011550.2	-1.63324
Solyc03g083820.3	1.76865		Solyc11g009060.2	-1.63433
Solyc06g006020.3	1.76648		Solyc06g053980.3	-1.63457
Solyc04g011690.4	1.76602		Solyc02g092720.1	-1.63619
Solyc10g007600.3	1.76393		Solyc02g093980.3	-1.63697
Solyc08g081765.1	1.76381		Solyc12g038360.1	-1.63712
Solyc11g045160.3	1.76328		Solyc03g019840.4	-1.63764
Solyc05g008360.1	1.76238		Solyc03g062740.4	-1.63831
Solyc03g005470.3	1.76195		Solyc11g065220.2	-1.63869
Solyc08g065600.1	1.76183		Solyc10g084810.3	-1.63914
Solyc01g105940.3	1.76147		Solyc12g150113.1	-1.63969
Solyc02g076710.3	1.76144		Solyc02g070440.3	-1.64018
Solyc02g090110.3	1.76118		Solyc06g007170.4	-1.64121
Solyc02g014180.2	1.7602		Solyc04g016210.4	-1.64123
Solyc03g116480.1	1.75947		Solyc11g069840.3	-1.64275
Solyc12g011000.2	1.75769		Solyc01g009430.3	-1.6431
Solyc12g009220.2	1.75693		Solyc12g056510.3	-1.6432
Solyc07g062460.4	1.75633		Solyc01g006820.2	-1.64324
Solyc04g009850.4	1.75594		Solyc07g056160.4	-1.64334
Solyc09g092490.3	1.75583		Solyc08g075120.3	-1.64345
Solyc01g079480.3	1.75423		Solyc11g011210.2	-1.64597
Solyc09g014900.3	1.7534		Solyc04g015940.3	-1.64613
Solyc07g052790.3	1.75322		Solyc05g006170.4	-1.64643
Solyc09g089580.4	1.75066		Solyc01g074030.3	-1.64663
Solyc08g061490.3	1.75053		Solyc10g084970.2	-1.647
Solyc01g109720.3	1.75019		Solyc03g117800.4	-1.65036
Solyc01g080890.2	1.74996		Solyc05g012200.3	-1.65055
Solyc04g039950.4	1.74966		Solyc03g034120.3	-1.65076
Solyc12g098900.2	1.74916		Solyc03g032040.3	-1.65101
Solyc03g033840.4	1.74799		Solyc03g005030.3	-1.65194
Solyc03g094000.3	1.74723		Solyc01g088470.3	-1.65287
Solyc03g044300.3	1.74661		Solyc12g038370.2	-1.65317
Solyc08g081370.1	1.74538		Solyc05g005180.3	-1.65359
Solyc04g016010.4	1.74454		Solyc02g055440.4	-1.65378
Solyc05g050800.3	1.74381		Solyc11g044360.3	-1.65407
Solyc10g085960.2	1.7415		Solyc06g064460.4	-1.65817
Solyc05g013920.4	1.74122		Solyc04g082000.4	-1.65826
Solyc06g050930.3	1.74058		Solyc08g081080.3	-1.65847
Solyc03g119370.2	1.74003		Solyc03g044600.2	-1.65856
Solyc11g008250.2	1.73939		Solyc10g083500.2	-1.65891
Solyc08g062930.3	1.73878		Solyc02g092660.3	-1.65979
Solyc02g091870.3	1.73847		Solyc10g055655.1	-1.65989
Solyc08g067960.3	1.73817		Solyc12g099650.2	-1.66158
Solyc09g007790.1	1.73747		Solyc11g068690.2	-1.66161
Solyc06g075780.3	1.73733		Solyc11g012870.2	-1.66211
Solyc06g043260.2	1.7354		Solyc03g059270.4	-1.66221
Solyc12g088250.2	1.73409		Solyc01g096370.4	-1.66227
Solyc01g073890.3	1.73401		Solyc07g006910.4	-1.66241
Solyc08g006350.3	1.73374		Solyc10g006230.3	-1.66462
Solyc02g014250.3	1.73259		Solyc04g025440.3	-1.66589
Solyc02g094400.4	1.73072		Solyc05g007130.4	-1.66591
Solyc10g085650.2	1.72852		Solyc01g008660.4	-1.66742
Solyc07g049530.3	1.72749		Solyc04g015490.4	-1.66778
Solyc12g098910.2	1.72675		Solyc03g114130.1	-1.66873
Solyc12g099020.2	1.72525		Solyc08g041710.3	-1.66933
Solyc01g050045.1	1.72423		Solyc09g009420.1	-1.6694
Solyc04g008930.2	1.72401		Solyc07g053020.3	-1.6697
Solyc01g091590.3	1.72391		Solyc01g100580.3	-1.66973
Solyc10g079980.1	1.72256		Solyc11g071940.1	-1.67242
Solyc05g050130.4	1.72175		Solyc03g117580.3	-1.67399
Solyc03g119590.1	1.72053		Solyc01g098200.3	-1.67437
Solyc11g065660.2	1.72039		Solyc02g076750.3	-1.67451
Solyc06g060700.1	1.71844		Solyc07g052770.2	-1.67525
Solyc10g076600.2	1.71792		Solyc01g098620.2	-1.67581
Solyc08g005120.3	1.71771		Solyc02g071000.1	-1.67741
Solyc03g094110.4	1.71657		Solyc09g007055.1	-1.6781
Solyc08g083520.2	1.71649		Solyc11g069920.1	-1.67844
Solyc04g057940.4	1.71331		Solyc11g069190.2	-1.67971
Solyc10g076995.1	1.71247		Solyc07g019437.1	-1.67983
Solyc02g087890.4	1.71243		Solyc08g080190.4	-1.68008
Solyc09g009690.3	1.71023		Solyc03g111970.4	-1.68009
Solyc04g081560.3	1.70864		Solyc04g081490.3	-1.68318
Solyc12g056280.3	1.70736		Solyc01g005550.3	-1.68339
Solyc12g045020.2	1.70676		Solyc02g070530.4	-1.68411
Solyc07g055080.3	1.70631		Solyc04g015560.4	-1.68515
Solyc07g061730.3	1.70495		Solyc10g076890.3	-1.68558
Solyc01g097570.2	1.70451		Solyc05g009990.4	-1.68633
Solyc05g012430.1	1.70403		Solyc12g014480.2	-1.68696
Solyc01g100810.3	1.70299		Solyc07g052440.3	-1.68762
Solyc09g074210.3	1.702		Solyc05g009820.4	-1.68881
Solyc03g059400.1	1.70108		Solyc12g056760.2	-1.69153
Solyc03g083480.4	1.70055		Solyc02g005180.3	-1.69206
Solyc12g006890.2	1.70034		Solyc09g083050.3	-1.69292
Solyc12g008960.2	1.69781		Solyc09g076030.4	-1.69329
Solyc05g024190.3	1.69757		Solyc01g088100.4	-1.69353
Solyc01g100010.3	1.69686		Solyc03g119950.1	-1.69358
Solyc07g032155.1	1.69581		Solyc01g099880.4	-1.69377
Solyc07g042460.2	1.69556		Solyc11g013010.2	-1.69378
Solyc02g078820.3	1.69421		Solyc09g089620.1	-1.69439
Solyc04g051800.3	1.69418		Solyc02g038807.1	-1.69472
Solyc05g005130.3	1.69386		Solyc03g019830.4	-1.69605
Solyc06g033920.1	1.69218		Solyc02g088100.3	-1.69852
Solyc05g008380.4	1.69164		Solyc12g088930.1	-1.69907
Solyc12g010110.3	1.6896		Solyc12g009580.2	-1.69985
Solyc01g103875.1	1.68928		Solyc02g068060.3	-1.70109
Solyc03g005880.3	1.68873		Solyc07g042190.3	-1.70121
Solyc10g079620.2	1.68811		Solyc12g013820.3	-1.70159
Solyc02g071480.3	1.68727		Solyc05g055960.1	-1.70191
Solyc01g098910.3	1.68589		Solyc10g005050.3	-1.70233
Solyc01g067380.4	1.68504		Solyc12g099350.1	-1.7027
Solyc11g072670.1	1.68326		Solyc06g066410.3	-1.70286
Solyc07g045350.4	1.68288		Solyc07g007980.3	-1.70327
Solyc10g079430.2	1.68182		Solyc01g095390.3	-1.70357
Solyc03g118005.1	1.68017		Solyc12g006997.1	-1.70359
Solyc03g118000.1	1.68		Solyc07g063740.2	-1.70441
Solyc12g096880.3	1.67971		Solyc11g073265.1	-1.7047
Solyc04g081900.4	1.67957		Solyc06g073660.3	-1.70478
Solyc04g076630.3	1.67898		Solyc07g026720.3	-1.70554
Solyc02g070910.3	1.67679		Solyc06g005000.3	-1.70561
Solyc10g009350.4	1.67611		Solyc01g107070.4	-1.70606
Solyc01g057527.1	1.67511		Solyc03g045110.3	-1.7064
Solyc02g094530.1	1.67508		Solyc10g039290.2	-1.70722
Solyc02g086570.3	1.67403		Solyc07g062680.3	-1.70735
Solyc10g085140.2	1.67186		Solyc11g006220.2	-1.7077
Solyc11g017170.1	1.67166		Solyc07g053540.1	-1.70818
Solyc07g056210.4	1.6715		Solyc09g097930.4	-1.70834
Solyc05g056410.1	1.67089		Solyc01g067230.4	-1.71022
Solyc10g079125.1	1.67047		Solyc05g012827.1	-1.71046
Solyc07g009443.1	1.66979		Solyc06g068620.3	-1.71047
Solyc01g081210.4	1.66947		Solyc04g015850.3	-1.71195
Solyc03g115290.3	1.66778		Solyc10g078600.3	-1.71205
Solyc05g052700.4	1.66744		Solyc08g042140.3	-1.71354
Solyc07g052370.4	1.66631		Solyc03g111680.3	-1.71358
Solyc07g054430.3	1.66562		Solyc07g008100.4	-1.71409
Solyc05g007070.2	1.66448		Solyc11g007850.2	-1.71411
Solyc12g006770.1	1.6636		Solyc05g012100.3	-1.71543
Solyc02g090750.4	1.66264		Solyc12g099590.1	-1.71612
Solyc12g096600.2	1.66155		Solyc08g079640.3	-1.71693
Solyc09g011540.2	1.66121		Solyc11g068720.2	-1.71831
Solyc03g111450.3	1.66108		Solyc04g081370.2	-1.71905
Solyc09g092440.1	1.6585		Solyc03g020040.3	-1.71964
Solyc05g005700.4	1.65831		Solyc01g087690.3	-1.72011
Solyc08g023600.1	1.6582		Solyc11g008910.2	-1.72177
Solyc02g014130.3	1.65791		Solyc02g091180.1	-1.72263
Solyc07g043250.1	1.65694		Solyc05g014150.4	-1.72356
Solyc01g107440.2	1.65655		Solyc03g112100.3	-1.72421
Solyc01g057000.3	1.65548		Solyc08g006520.1	-1.72438
Solyc05g018850.1	1.65444		Solyc08g013670.3	-1.72472
Solyc06g008270.2	1.65414		Solyc07g039310.1	-1.72569
Solyc04g063313.1	1.65371		Solyc04g024960.1	-1.72591
Solyc03g111170.3	1.65313		Solyc06g072250.3	-1.72624
Solyc08g061890.4	1.6516		Solyc02g093590.3	-1.72665
Solyc07g006100.4	1.64934		Solyc02g038811.1	-1.72669
Solyc07g150103.1	1.64889		Solyc06g048410.4	-1.72673
Solyc01g150159.1	1.64859		Solyc03g111720.3	-1.72717
Solyc06g065570.3	1.64666		Solyc04g014970.2	-1.72838
Solyc04g079820.3	1.64602		Solyc06g065820.3	-1.72905
Solyc08g078070.4	1.64473		Solyc10g006640.3	-1.73036
Solyc07g005240.4	1.64439		Solyc08g016670.3	-1.73082
Solyc04g072840.3	1.6441		Solyc06g074850.3	-1.73113
Solyc06g036260.3	1.64315		Solyc02g077980.3	-1.73151
Solyc04g050520.3	1.64093		Solyc05g054680.1	-1.73227
Solyc10g008730.3	1.64019		Solyc06g075330.3	-1.73336
Solyc04g051295.1	1.63996		Solyc01g066570.3	-1.73406
Solyc03g051690.1	1.63993		Solyc02g080320.4	-1.73415
Solyc12g056250.2	1.63992		Solyc08g069040.3	-1.73457
Solyc08g081550.4	1.63976		Solyc02g083890.4	-1.73499
Solyc08g068120.3	1.63915		Solyc11g011630.3	-1.73616
Solyc06g050440.3	1.63841		Solyc01g100930.3	-1.7364
Solyc10g006720.4	1.63831		Solyc09g061930.4	-1.73656
Solyc12g089180.2	1.63795		Solyc08g081650.3	-1.73812
Solyc02g083850.3	1.63787		Solyc09g065840.3	-1.73817
Solyc03g078310.1	1.63738		Solyc05g008300.3	-1.7421
Solyc04g063350.3	1.6373		Solyc04g079230.4	-1.74229
Solyc12g150123.1	1.63678		Solyc09g097870.4	-1.74297
Solyc06g061190.1	1.63558		Solyc04g074640.4	-1.74357
Solyc06g076965.1	1.63522		Solyc01g101100.4	-1.745
Solyc09g011600.3	1.63521		Solyc10g051010.3	-1.74644
Solyc04g039960.4	1.63464		Solyc04g079030.2	-1.74645
Solyc03g112590.4	1.63401		Solyc02g070800.2	-1.74667
Solyc07g063510.3	1.63293		Solyc05g050540.4	-1.74681
Solyc01g005710.2	1.63229		Solyc02g092490.3	-1.7479
Solyc06g060510.2	1.63053		Solyc02g093080.3	-1.74867
Solyc02g080340.3	1.63031		Solyc03g025830.4	-1.7487
Solyc04g008940.4	1.62784		Solyc12g056660.3	-1.74961
Solyc12g042330.1	1.62659		Solyc08g080320.3	-1.7501
Solyc03g113070.4	1.62618		Solyc06g082190.3	-1.75079
Solyc03g093560.1	1.62584		Solyc02g085400.3	-1.75251
Solyc09g075540.1	1.62487		Solyc04g077570.1	-1.75255
Solyc12g088230.3	1.62272		Solyc11g069710.2	-1.75347
Solyc05g054250.1	1.62189		Solyc01g067250.3	-1.75349
Solyc03g033795.1	1.62149		Solyc07g055050.3	-1.75357
Solyc06g060860.2	1.62104		Solyc03g119080.4	-1.75389
Solyc11g011580.2	1.62043		Solyc09g009540.4	-1.75426
Solyc07g006420.1	1.61956		Solyc04g050990.3	-1.75855
Solyc08g076390.3	1.61586		Solyc07g053430.4	-1.76043
Solyc09g015770.3	1.61581		Solyc04g051660.3	-1.76063
Solyc03g098400.2	1.61513		Solyc11g012980.1	-1.76265
Solyc05g050810.4	1.61466		Solyc01g060010.3	-1.76464
Solyc03g046380.1	1.61459		Solyc03g025125.1	-1.76496
Solyc04g005653.1	1.61453		Solyc01g005830.4	-1.76659
Solyc02g032480.3	1.6139		Solyc07g052910.3	-1.76675
Solyc10g083260.1	1.61321		Solyc04g009420.3	-1.76774
Solyc02g084303.1	1.61303		Solyc05g055880.4	-1.7682
Solyc08g005500.4	1.61181		Solyc11g044515.1	-1.76885
Solyc06g073830.1	1.61147		Solyc10g074680.2	-1.76933
Solyc02g080010.2	1.61054		Solyc03g006600.1	-1.77038
Solyc05g052490.3	1.61036		Solyc01g087060.4	-1.77043
Solyc04g011440.4	1.61032		Solyc05g025890.3	-1.77046
Solyc07g007580.2	1.60898		Solyc09g031940.1	-1.77142
Solyc02g086990.4	1.60853		Solyc07g062170.3	-1.77238
Solyc02g078510.4	1.60842		Solyc09g074090.3	-1.77251
Solyc08g065830.4	1.6079		Solyc07g064810.3	-1.77276
Solyc08g060815.1	1.60779		Solyc09g010420.4	-1.77436
Solyc08g080860.4	1.6057		Solyc01g107800.4	-1.77564
Solyc11g010320.1	1.6055		Solyc05g055200.4	-1.77619
Solyc12g017700.2	1.60483		Solyc03g095500.3	-1.77628
Solyc02g092240.3	1.60246		Solyc06g069230.3	-1.7782
Solyc03g097960.1	1.60189		Solyc09g042710.3	-1.77828
Solyc04g011770.2	1.60013		Solyc04g009180.3	-1.77968
Solyc02g093310.3	1.59995		Solyc10g081420.2	-1.78061
Solyc08g075670.2	1.59536		Solyc09g089910.1	-1.7809
Solyc04g078500.1	1.59416		Solyc09g097980.4	-1.78132
Solyc11g006530.3	1.59415		Solyc01g107330.4	-1.78149
Solyc03g006915.1	1.59383		Solyc04g007910.3	-1.78163
Solyc04g012040.3	1.59365		Solyc02g085230.3	-1.78187
Solyc02g078690.2	1.59354		Solyc11g066950.2	-1.78323
Solyc11g066430.2	1.59248		Solyc02g072010.3	-1.78356
Solyc08g083080.3	1.59233		Solyc02g023950.3	-1.78445
Solyc05g006390.1	1.59139		Solyc03g033330.3	-1.78546
Solyc03g115930.3	1.59099		Solyc04g074390.3	-1.78643
Solyc07g008480.3	1.58944		Solyc09g083130.3	-1.78647
Solyc03g078320.1	1.58921		Solyc02g090170.3	-1.78652
Solyc02g088710.3	1.58794		Solyc07g066040.1	-1.78724
Solyc08g082820.4	1.58723		Solyc06g009620.1	-1.7881
Solyc10g078170.3	1.58702		Solyc01g102310.3	-1.78866
Solyc11g006710.2	1.58662		Solyc06g068990.4	-1.7906
Solyc01g006650.2	1.58652		Solyc06g074870.3	-1.7919
Solyc07g042550.3	1.5864		Solyc11g012480.3	-1.79243
Solyc01g110190.4	1.58627		Solyc12g099180.3	-1.79253
Solyc06g051540.4	1.58622		Solyc11g010290.2	-1.79303
Solyc01g107390.4	1.58606		Solyc07g014590.4	-1.7932
Solyc02g077230.3	1.58543		Solyc06g062580.3	-1.79348
Solyc05g055680.4	1.58502		Solyc10g076500.3	-1.79403
Solyc03g119490.4	1.58322		Solyc05g054190.4	-1.79519
Solyc10g009550.3	1.58316		Solyc02g069930.1	-1.79839
Solyc10g083690.3	1.58301		Solyc03g095490.3	-1.79965
Solyc05g010425.1	1.58287		Solyc04g064720.3	-1.79969
Solyc08g060925.1	1.58276		Solyc03g043940.4	-1.80058
Solyc06g084825.1	1.58234		Solyc09g011170.3	-1.80084
Solyc09g011560.3	1.58226		Solyc06g073290.1	-1.80139
Solyc09g060030.1	1.58111		Solyc03g120080.4	-1.80216
Solyc05g050350.2	1.58079		Solyc02g072490.3	-1.80248
Solyc07g055400.2	1.58041		Solyc09g092340.4	-1.80251
Solyc01g087860.2	1.57935		Solyc04g064640.4	-1.80471
Solyc00g500185.1	1.57906		Solyc11g010350.2	-1.80704
Solyc02g089490.4	1.57473		Solyc09g092080.4	-1.80732
Solyc12g049400.2	1.57412		Solyc05g007910.3	-1.80763
Solyc05g012540.4	1.57321		Solyc12g055720.2	-1.80839
Solyc01g086975.1	1.57227		Solyc11g011870.3	-1.809
Solyc08g008140.3	1.57122		Solyc10g080070.3	-1.80923
Solyc08g081850.1	1.5704		Solyc11g008780.3	-1.81079
Solyc06g033860.2	1.56885		Solyc03g112030.3	-1.81116
Solyc02g082633.1	1.56837		Solyc03g118630.3	-1.81132
Solyc06g076230.1	1.56754		Solyc02g068170.1	-1.81187
Solyc08g023410.1	1.56611		Solyc05g009460.3	-1.81193
Solyc08g048460.2	1.56553		Solyc03g119470.2	-1.81206
Solyc05g051480.2	1.5646		Solyc03g005020.3	-1.81307
Solyc05g010140.3	1.56436		Solyc10g083670.3	-1.81368
Solyc05g006640.4	1.56379		Solyc12g011020.2	-1.81515
Solyc04g015430.4	1.56348		Solyc04g079930.3	-1.81519
Solyc03g150118.1	1.56267		Solyc09g010960.3	-1.81584
Solyc09g091030.3	1.56213		Solyc02g080510.1	-1.81613
Solyc05g041590.4	1.56161		Solyc11g070150.2	-1.8168
Solyc12g011160.2	1.56121		Solyc10g008320.1	-1.81683
Solyc11g018772.1	1.56028		Solyc02g081210.3	-1.81686
Solyc03g006570.3	1.55688		Solyc06g075010.4	-1.81697
Solyc08g079870.3	1.55632		Solyc04g007790.3	-1.81718
Solyc09g082110.4	1.55588		Solyc11g012310.1	-1.81758
Solyc10g078350.2	1.55534		Solyc05g006830.3	-1.8176
Solyc02g086270.4	1.5551		Solyc03g112790.3	-1.82002
Solyc01g105230.4	1.55493		Solyc06g069880.1	-1.82046
Solyc03g006900.2	1.55481		Solyc06g076120.2	-1.82114
Solyc08g061180.1	1.55456		Solyc02g090900.3	-1.82282
Solyc02g082440.2	1.55227		Solyc10g079070.2	-1.82312
Solyc01g096730.2	1.54931		Solyc09g059460.4	-1.82372
Solyc01g104500.2	1.54925		Solyc04g005920.1	-1.82392
Solyc11g011090.1	1.54907		Solyc01g080580.4	-1.82667
Solyc06g068260.3	1.5478		Solyc05g005760.4	-1.82751
Solyc08g007100.4	1.54744		Solyc01g006170.4	-1.82753
Solyc02g080110.3	1.54695		Solyc05g041530.3	-1.82802
Solyc04g054310.3	1.54592		Solyc12g055840.2	-1.82897
Solyc07g006610.3	1.54366		Solyc05g010700.1	-1.83164
Solyc08g077500.4	1.54337		Solyc05g010680.2	-1.8326
Solyc10g018305.1	1.5426		Solyc09g009380.3	-1.83265
Solyc10g085120.3	1.54249		Solyc01g010130.4	-1.83378
Solyc08g075020.3	1.54199		Solyc01g109040.4	-1.83394
Solyc02g084880.3	1.54163		Solyc03g093500.3	-1.83474
Solyc12g099465.1	1.54161		Solyc06g049050.3	-1.83573
Solyc01g095930.4	1.54009		Solyc01g099120.4	-1.83731
Solyc07g008140.3	1.53983		Solyc12g098510.1	-1.83736
Solyc12g008500.2	1.53966		Solyc09g010860.4	-1.83765
Solyc04g080820.2	1.53944		Solyc12g098490.2	-1.8377
Solyc10g005320.3	1.53922		Solyc02g072140.1	-1.83894
Solyc08g007800.3	1.53835		Solyc06g071220.1	-1.84009
Solyc08g079520.3	1.5364		Solyc01g079460.2	-1.84025
Solyc07g008090.4	1.53626		Solyc12g005450.1	-1.84146
Solyc01g066260.2	1.53613		Solyc10g055390.2	-1.84297
Solyc01g090650.1	1.53602		Solyc08g006590.2	-1.84317
Solyc09g010260.4	1.53499		Solyc09g010510.4	-1.84393
Solyc01g058720.4	1.53495		Solyc09g098540.3	-1.84394
Solyc06g050790.3	1.53382		Solyc01g105310.3	-1.84402
Solyc01g112070.4	1.53206		Solyc12g006790.3	-1.84506
Solyc03g112730.4	1.53184		Solyc10g045380.2	-1.84603
Solyc06g084330.3	1.53107		Solyc02g094570.3	-1.8471
Solyc04g025730.1	1.53049		Solyc09g092270.3	-1.8475
Solyc01g005740.3	1.53037		Solyc08g005000.4	-1.84821
Solyc12g038650.1	1.52988		Solyc11g065190.3	-1.84862
Solyc07g066550.4	1.52716		Solyc07g018290.4	-1.84905
Solyc11g015890.2	1.52713		Solyc05g007480.1	-1.84953
Solyc09g007860.4	1.52635		Solyc06g083070.3	-1.85008
Solyc08g082460.4	1.52572		Solyc10g079530.2	-1.85093
Solyc11g007190.2	1.52536		Solyc02g083740.2	-1.85277
Solyc09g074675.1	1.525		Solyc12g010550.1	-1.85336
Solyc02g088953.1	1.52449		Solyc06g084050.4	-1.85391
Solyc03g019690.1	1.52427		Solyc07g005930.4	-1.85435
Solyc01g066620.4	1.52283		Solyc05g007100.3	-1.85482
Solyc10g085030.1	1.5219		Solyc10g085610.2	-1.85487
Solyc01g109710.3	1.52116		Solyc02g089700.4	-1.85595
Solyc06g062920.3	1.52062		Solyc08g075950.3	-1.856
Solyc04g010185.1	1.51858		Solyc06g060620.4	-1.8562
Solyc11g068940.1	1.51817		Solyc02g080480.3	-1.85655
Solyc10g051020.2	1.51564		Solyc06g053810.3	-1.8572
Solyc03g006390.2	1.51507		Solyc09g091460.3	-1.85744
Solyc03g093140.3	1.5148		Solyc05g009750.1	-1.85746
Solyc06g069570.3	1.51476		Solyc11g008140.3	-1.8581
Solyc09g009520.3	1.51431		Solyc07g006010.3	-1.85906
Solyc11g072160.3	1.51392		Solyc02g063380.1	-1.85913
Solyc04g064545.1	1.51376		Solyc06g072620.4	-1.86068
Solyc03g007290.4	1.51375		Solyc09g011070.1	-1.86176
Solyc03g119300.4	1.51289		Solyc08g078720.3	-1.86195
Solyc06g073060.3	1.51151		Solyc03g081230.1	-1.86199
Solyc04g006940.4	1.5106		Solyc12g019680.1	-1.86353
Solyc06g062780.4	1.5101		Solyc03g025270.3	-1.86354
Solyc11g068780.1	1.50946		Solyc07g040960.1	-1.86429
Solyc02g067480.3	1.5091		Solyc09g075460.3	-1.86472
Solyc08g065480.3	1.50843		Solyc08g076650.3	-1.86495
Solyc01g079200.4	1.50833		Solyc08g079690.4	-1.8668
Solyc02g086330.4	1.50827		Solyc01g111420.3	-1.86835
Solyc07g065970.1	1.5072		Solyc02g022900.3	-1.86943
Solyc04g045330.2	1.50692		Solyc12g049210.1	-1.86982
Solyc08g014580.4	1.50447		Solyc07g054210.3	-1.87021
Solyc07g054140.3	1.50306		Solyc09g091050.4	-1.87041
Solyc01g108200.3	1.50263		Solyc04g007330.3	-1.87048
Solyc09g055717.1	1.50237		Solyc08g079630.3	-1.87229
Solyc11g045000.1	1.50224		Solyc11g011980.3	-1.87541
Solyc02g093990.4	1.50137		Solyc02g086600.3	-1.8758
Solyc09g005900.2	1.5009		Solyc03g093800.1	-1.87626
Solyc11g006030.1	1.50065		Solyc08g078520.4	-1.87782
Solyc05g055425.1	1.49934		Solyc06g072830.4	-1.87809
Solyc01g094170.3	1.49897		Solyc10g085900.3	-1.87861
Solyc02g090970.1	1.49764		Solyc03g097320.3	-1.87927
Solyc05g026217.1	1.49505		Solyc06g074090.3	-1.87937
Solyc01g008690.3	1.49412		Solyc01g098630.3	-1.87941
Solyc08g067410.2	1.49387		Solyc06g069820.4	-1.87942
Solyc03g005580.2	1.49377		Solyc02g081120.4	-1.88075
Solyc03g006770.4	1.49376		Solyc01g102810.3	-1.88249
Solyc01g097880.4	1.49374		Solyc05g006610.4	-1.88363
Solyc11g011030.2	1.49354		Solyc03g097590.4	-1.88416
Solyc07g009440.2	1.49351		Solyc10g081720.2	-1.88486
Solyc06g072510.4	1.49273		Solyc02g079340.3	-1.88495
Solyc08g044270.4	1.49172		Solyc05g024020.1	-1.88687
Solyc11g007580.3	1.49106		Solyc08g067160.3	-1.88878
Solyc03g006610.3	1.4895		Solyc12g014490.3	-1.8888
Solyc09g075270.1	1.48909		Solyc04g008830.1	-1.89156
Solyc02g078660.4	1.48822		Solyc07g056040.3	-1.89245
Solyc12g056360.1	1.48775		Solyc06g072220.1	-1.89291
Solyc04g081530.1	1.48723		Solyc12g005840.2	-1.8953
Solyc05g005490.4	1.48711		Solyc02g094390.3	-1.89546
Solyc01g108160.3	1.48687		Solyc04g054800.3	-1.89569
Solyc02g087580.3	1.4865		Solyc01g109430.3	-1.89597
Solyc02g089295.1	1.48589		Solyc11g007000.2	-1.89651
Solyc01g065720.4	1.48475		Solyc10g007440.3	-1.89663
Solyc10g074570.2	1.48457		Solyc08g062380.1	-1.89842
Solyc10g049640.2	1.48444		Solyc12g062250.2	-1.89852
Solyc04g016250.3	1.48429		Solyc02g062240.3	-1.89918
Solyc04g050545.1	1.48289		Solyc01g091370.4	-1.89928
Solyc12g099340.3	1.48244		Solyc01g006680.4	-1.90217
Solyc07g006280.3	1.48117		Solyc03g113690.1	-1.90252
Solyc01g096200.4	1.48114		Solyc01g068080.4	-1.90286
Solyc02g084980.3	1.4806		Solyc01g014320.4	-1.90303
Solyc03g119970.3	1.47788		Solyc08g082130.3	-1.90303
Solyc11g069800.1	1.47544		Solyc11g070070.3	-1.90358
Solyc05g015800.3	1.47506		Solyc09g014160.3	-1.904
Solyc02g093520.3	1.47464		Solyc10g086600.3	-1.90579
Solyc07g007930.3	1.47427		Solyc10g086030.2	-1.90838
Solyc11g065780.3	1.47367		Solyc10g054010.1	-1.90992
Solyc10g086410.3	1.4731		Solyc03g116170.3	-1.91121
Solyc09g074690.3	1.47027		Solyc01g091230.3	-1.91132
Solyc05g008200.4	1.46983		Solyc12g008600.2	-1.91153
Solyc10g079940.1	1.46928		Solyc05g056120.3	-1.91355
Solyc12g094580.3	1.46914		Solyc02g065280.3	-1.91376
Solyc10g008490.3	1.4689		Solyc07g066150.1	-1.91463
Solyc01g028803.1	1.46849		Solyc11g006040.2	-1.91501
Solyc12g019640.2	1.46843		Solyc01g091800.3	-1.91618
Solyc10g084060.2	1.46764		Solyc02g063170.3	-1.91703
Solyc01g095970.3	1.46737		Solyc02g079430.4	-1.91719
Solyc06g051410.4	1.46713		Solyc02g065350.3	-1.91844
Solyc03g033470.3	1.467		Solyc03g062660.4	-1.91972
Solyc02g093330.4	1.46581		Solyc12g094400.2	-1.91984
Solyc05g050710.3	1.46563		Solyc10g074470.3	-1.9201
Solyc03g082500.4	1.46498		Solyc10g054727.1	-1.92013
Solyc01g096190.3	1.46427		Solyc09g007150.3	-1.92199
Solyc07g064740.3	1.46417		Solyc05g054530.1	-1.92204
Solyc08g078345.1	1.46358		Solyc01g110340.4	-1.92208
Solyc01g005780.1	1.46318		Solyc09g075770.3	-1.92337
Solyc06g069780.4	1.46093		Solyc10g055540.2	-1.92358
Solyc01g079940.4	1.45947		Solyc09g075900.3	-1.92425
Solyc11g069180.2	1.45508		Solyc11g039785.1	-1.92473
Solyc09g098160.3	1.45404		Solyc11g009050.3	-1.92497
Solyc06g060230.3	1.45371		Solyc12g096490.1	-1.92527
Solyc10g006660.3	1.45364		Solyc10g005200.3	-1.92582
Solyc09g059380.1	1.45291		Solyc01g111660.4	-1.92642
Solyc09g065540.3	1.45289		Solyc02g092540.2	-1.92651
Solyc03g082690.3	1.45132		Solyc01g006210.4	-1.92691
Solyc03g078360.1	1.45124		Solyc05g056390.2	-1.92782
Solyc12g005200.3	1.45083		Solyc10g084600.2	-1.93
Solyc06g005940.3	1.44969		Solyc08g082670.4	-1.93035
Solyc01g105450.4	1.44901		Solyc02g092570.1	-1.9308
[truncated: 1,278 more rows]
